# Supplementary material for: Impact of the SnRK1 protein kinase on sucrose homeostasis and the transcriptome during the diel cycle
Source: Plant Physiol. 2021 Jul 28;187(3):1357–73. doi: 10.1093/plphys/kiab350 (PMC8566312; doi:10.1093/plphys/kiab350)
Supplement: kiab350_Supplementary_Data [file kiab350_supplementary_data.zip]

Archive with 6 entries (6 files):
- PP2021RA00751R1_Table_S1.xlsx
- PP2021RA00751R1_Table_S2.xlsx
- PP2021RA00751R1_Table_S3.xlsx
- PP2021RA00751R1_Table_S4.xlsx
- PP2021RA00751R1_Table_S5.xlsx
- Supplemental Information.pdf
