# Supplementary material for: Impact of the SnRK1 protein kinase on sucrose homeostasis and the transcriptome during the diel cycle
Source: Plant Physiol. 2021 Jul 28;187(3):1357–73. doi: 10.1093/plphys/kiab350 (PMC8566312; doi:10.1093/plphys/kiab350)
Supplement: kiab350_Supplementary_Data [file kiab350_supplementary_data.zip › PP2021RA00751R1_Table_S1.xlsx]

## Sheet: Table S1A_Col0
TABLE S1A_Col-0 metabolite measurements		Harvest time												Std Dev	Col-0	Harvest time
Mean level [nmol/gFW]	Method	Z8	Z12	Z16	Z20	Z24	Z4	Z8	Z12	Z16	Z20	Z24				Z8	Z12	Z16	Z20	Z24	Z4	Z8	Z12	Z16	Z20	Z24
UDP-glc	LC-MS/MS	64.2013	76.359	79.5458	59.7733	62.3915	62.3722	64.0722	72.1251	74.8433	85.9486	70.265				15.5339	6.69785	11.7627	9.64429	8.85878	13.6471	18.7903	17.2339	10.3453	12.8634	12.6695
UDP-Gal	LC-MS/MS	19.0774	22.1788	24.7114	17.9902	19.6797	18.2984	18.4603	21.3483	21.5629	25.4348	22.0676				5.03789	2.39118	2.95032	2.78134	3.02901	3.47418	5.22828	5.3121	3.28599	3.15734	3.44471
Sucrose (as hexose equivalents)	Enzymatic	1386.58	1970.49	1842.91	1099.58	751.458	1480.13	1383	2197.04	1861.44	1512.92	935.456				302.833	285.949	209.215	114.797	28.384	84.1634	116.94	252.649	184.323	123.866	155.432
T6P	LC-MS/MS	0.242062	0.367608	0.214444	0.129811	0.0876523	0.225757	0.243016	0.435463	0.218895	0.204485	0.109908				0.0428035	0.0614707	0.0332883	0.0193082	0.0192494	0.0488565	0.0847195	0.0927708	0.0397024	0.030734	0.0230845
Glucose	Enzymatic	1393.41	880.976	1226.34	367.725	215.41	1845.18	1091.75	1753.33	951.712	784.183	647.77				856.498	419.45	549.296	108.838	45.6342	483.721	238.281	926.52	583.744	409.612	412.854
Fructose	Enzymatic	521.328	389.838	475.896	71.0271	96.9785	815.992	391.88	574.627	355.162	261.249	205.642				355.713	189.17	232.353	53.7251	59.7012	269.842	51.835	350.106	272.046	166.508	170.349
Starch (as hexose equivalents)	Enzymatic	38820	49691.7	36352	15442.4	3149.45	18953.4	39528.2	51787.6	38674.9	20805.6	4522.04				1432.09	3006.99	3066.6	2269.07	253.255	532.66	1985.15	4625.85	1192.51	1859.82	1259.83
S6P	LC-MS/MS	0.309817	0.378237	0.824109	0.390774	0.334311	0.307978	0.259111	0.347421	0.752589	0.640609	0.431962				0.101509	0.0841217	0.166737	0.114916	0.0640752	0.0658707	0.0771256	0.0577739	0.124604	0.310715	0.158004
G6P	LC-MS/MS	147.18	174.483	253.711	165.414	141.693	125.722	155.885	170.254	234.494	174.566	161.987				14.8781	36.6503	43.4324	29.8098	21.5023	21.8848	49.5587	21.2126	34.0254	21.0931	23.2427
G1P	LC-MS/MS	14.3056	15.9938	19.0828	13.6837	13.6982	14.281	13.6868	15.0223	17.8447	19.381	17.4643				4.38922	2.43864	3.04099	1.68144	2.29843	3.21969	4.11795	4.60662	3.6537	4.19705	3.21843
G1,6BP	LC-MS/MS	3.66065	4.01601	3.34894	2.56246	2.65292	3.78286	3.77334	3.80311	3.11483	3.27449	2.72765				0.949851	0.342083	0.46379	0.336531	0.548294	0.485054	1.03866	0.688633	0.41145	0.73398	0.391026
F6P	LC-MS/MS	41.6211	52.097	90.6305	42.9018	40.1407	37.9041	41.7299	48.9429	61.2112	53.4912	42.5077				6.89367	7.94646	59.5711	6.95855	8.49131	4.7355	11.6292	8.59	8.21425	9.92134	4.71406
FBP	LC-MS/MS	1.23549	1.37744	1.76078	1.07007	0.6387	1.28151	1.40483	1.36144	1.58114	1.04125	1.09679				0.403518	0.311728	0.459403	0.138901	0.137452	0.188845	0.422872	0.42503	0.20425	0.239369	0.509766
Gal1P	LC-MS/MS	3.73546	3.83131	4.8364	3.59982	3.86141	3.37016	3.34736	3.54134	4.31824	5.09706	4.5791				0.974691	0.500849	0.64232	0.685996	0.563955	0.75838	0.977264	0.922895	0.771447	0.768426	0.835765
Man6P	LC-MS/MS	27.2821	30.1321	40.7028	29.712	34.2644	20.4565	26.4198	29.3744	35.0758	37.8657	37.5812				4.79729	3.68652	5.50804	7.69088	4.88742	3.34281	7.89789	6.59982	5.05469	4.30329	5.79211
Unknown Peak Before S6P	LC-MS/MS	0.377909	0.335151	0.32621	0.232219	0.264509	0.350259	0.340583	0.355803	0.28006	0.365695	0.341533				0.0965436	0.108142	0.0550517	0.0203208	0.0386756	0.0926622	0.092495	0.0941875	0.053033	0.0458251	0.0634745
Glycerate	LC-MS/MS	228.925	240.196	118.207	89.6428	157.242	207.925	188.423	236.33	143.103	213.657	142.925				104.685	91.6114	69.9116	48.2975	53.5062	56.5517	94.0221	63.9148	86.397	49.3119	88.1825
Gly3P	LC-MS/MS	23.3635	24.3829	19.6451	15.2666	22.0722	20.6514	17.4849	18.3588	19.1149	31.6276	27.7985				7.39949	5.40954	4.16327	2.28888	5.18162	7.27108	6.72131	6.26963	3.71908	20.4217	9.7472
3-PGA	LC-MS/MS	103.965	137.56	139.791	107.639	97.1469	93.4184	120.785	130.237	139.203	94.1754	104.228				10.396	56.185	30.2732	21.668	19.6275	20.9779	40.1056	18.5626	20.0717	16.6221	11.2144
PEP	LC-MS/MS	12.8797	13.6081	19.4771	15.0378	13.2318	10.0167	12.7788	11.9496	17.7733	7.73825	15.5521				5.19068	7.8625	7.72787	5.68562	5.61766	4.16049	3.51179	1.98319	2.35742	2.86217	3.6934
Pyruvate	LC-MS/MS	174.7	162.381	130.699	104.062	104.462	171.591	165.804	178.776	122.233	129.574	130.154				65.2744	25.5767	20.4253	39.5238	69.0125	29.5264	46.1606	15.5311	35.2766	32.0207	63.3934
Unknown Peak After S6P	LC-MS/MS	0.124423	0.122078	0.119199	0.0835488	0.0845206	0.133295	0.113142	0.133294	0.102567	0.127821	0.124156				0.0337091	0.0345252	0.0244889	0.0107935	0.014647	0.0279466	0.0354981	0.0347235	0.0184501	0.0193174	0.0298162
Malate	LC-MS/MS	13083.5	15610.5	9868.44	5933.1	4458.86	12608.6	12233.2	14498.8	8255.42	10704.1	9601.17				5321.47	3486.42	3042.62	2333.62	680.926	2447.34	3984.77	3832.35	2154.97	4667.22	3657.27
Citrate	LC-MS/MS	9588.92	8378.56	10210	8983.37	10917.7	10972.8	8828.93	8022.09	8801.39	11522.3	12211.6				1579.85	1220.65	1566.5	1017.66	979.541	1029.9	2632.52	1642.42	1533.34	1869.57	1839.46
Isocitrate	LC-MS/MS	67.207	65.3596	64.3415	57.8007	64.8907	72.8039	60.4567	58.7794	58.302	73.1186	86.5546				14.5314	10.6059	13.0663	9.79633	11.3248	7.10866	15.2649	13.0655	12.1321	14.0034	13.2756
2-OG	LC-MS/MS	293.261	306.431	247.4	175.384	160.227	336.213	266.747	296.991	218.683	249.637	245.113				123.643	38.017	41.7421	35.3495	24.0779	48.2536	83.5274	76.5013	47.0977	98.0769	63.3155
Succinate	LC-MS/MS	299.709	242.61	404.266	333.087	377.159	342.663	235.332	254.842	318.976	395.737	438.426				71.4467	47.4103	65.2881	77.2437	47.1836	78.9766	61.5949	59.7569	81.3127	96.0135	96.0614
Fumarate	LC-MS/MS	9128.95	11137	6511.55	4595.12	3742.35	9609.9	9552.51	10815.5	5842.06	7739.47	5823.47				3624.06	3156.56	2085.48	2223.62	544.792	2729.46	3803.1	4409.07	1712.22	2787.51	2717.96
Aconitate	LC-MS/MS	93.21	83.9268	98.8257	86.7353	99.3521	93.5929	83.7014	82.6738	95.8503	104.896	113.109				16.4049	11.58	20.3121	9.21824	16.6617	6.60692	24.7988	14.0237	19.6649	18.9804	12.3017
Unknown Peak 2 After S6P	LC-MS/MS	0.0206647	0.0200082	0.0244202	0.0172818	0.0131469	0.0210373	0.0162715	0.0245969	0.0220226	0.0189205	0.0145275				0.00639713	0.00545352	0.00235886	0.00340685	0.00211076	0.00328888	0.00378041	0.00593443	0.00526688	0.00485525	0.00421041
Protein (mg/gFW)	Enzymatic	7.25	7.05699	6.79676	7.16622	8.01383	7.63217	7.22597	7.31586	6.79453	7.07035	7.51565				1.09357	0.444087	0.527901	0.697151	1.42528	0.313878	0.698782	0.597948	0.456077	1.26217	1.26055
NO2	Enzymatic	458.867	561.85	558.954	544.919	580.662	494.455	560.404	528.397	438.039	484.599	612.949				55.4614	182.501	46.3521	197.928	160.099	50.7943	117.868	19.1858	71.9528	91.0251	102.42
NO3	Enzymatic	125894	138230	127687	138388	130345	130618	134435	135668	133074	121938	125208				9741.64	5861.07	11426.6	8572.36	7341.43	8997.53	8821.05	7802.17	5248.48	5159.67	2682.22
Shikimate	LC-MS/MS	41.619	49.1932	36.6842	25.3673	26.1631	45.7395	40.4369	44.7751	33.6917	38.5627	27.9111				14.1691	11.071	6.16037	5.65869	5.24898	5.88265	11.2302	9.3301	7.1946	7.02969	6.21132
Unknown Peak Before ADP-Glc	LC-MS/MS	0.191155	0.258394	0.132431	0.127573	0.16645	0.239086	0.192398	0.246151	0.0812374	0.259833	0.149622				0.111266	0.0880272	0.077388	0.0735896	0.0715663	0.0975999	0.0965523	0.161258	0.00605841	0.0644705	0.0732158
Unknown Peak Before G1,6BP	LC-MS/MS	1.54425	1.47942	1.56912	1.20242	1.28918	1.34634	1.46773	1.59902	1.41281	1.39003	1.32931				0.241474	0.0800924	0.268404	0.164715	0.277204	0.294893	0.424139	0.325639	0.127048	0.142649	0.276199
Unknown Peak After G1,6BP	LC-MS/MS	11.1878	12.1992	13.4522	11.6534	13.2692	13.6731	13.2892	12.3604	11.9037	12.7822	14.804				5.75531	1.41671	2.75704	2.73223	3.50272	1.59642	3.86517	2.90676	2.03089	2.36206	4.04789
Unknown Peak Before Glycerate	LC-MS/MS	55.4283	53.9099	47.7033	43.006	48.2551	63.5378	50.1434	50.8092	46.7956	55.555	56.6791				16.948	17.4602	13.8567	11.4719	10.0854	13.5044	14.9349	16.7351	15.078	14.5054	13.5468

## Sheet: Table S1B_SnRK1a1-OE
TABLE S1B_SnRK1a1- OE metabolite measurements		Harvest time												Std Dev	SnRK1a1- OE	Harvest Time
Mean level [nmol/gFW]	Method	Z8	Z12	Z16	Z20	Z24	Z4	Z8	Z12	Z16	Z20	Z24				Z8	Z12	Z16	Z20	Z24	Z4	Z8	Z12	Z16	Z20	Z24
UDP-glc	LC-MS/MS	72.0963	61.9472	88.1116	52.1646	53.413	65.3712	77.8999	60.6675	86.4507	85.4219	52.5342				10.0761	20.5107	8.38041	20.9748	9.01108	18.8722	9.4136	16.7953	25.3181	13.0807	16.932
UDP-Gal	LC-MS/MS	21.141	17.5831	25.4307	15.5584	16.775	19.2632	22.0237	17.6372	24.522	24.7397	16.8193				2.9114	6.13322	2.17031	6.45381	3.13016	5.44503	2.20583	4.98937	6.83774	3.64331	5.14972
Sucrose (as hexose equivalents)	Enzymatic	1489.8	2365.2	2239.07	1311.44	827.812	1490.3	1729.35	2802.78	2232.15	1683.34	1049.64				120.101	249.678	301.993	240.835	35.7662	278.891	82.8645	288.173	86.4937	267.339	149.907
T6P	LC-MS/MS	0.499036	0.894634	0.470372	0.207895	0.155666	0.414263	0.629199	1.06854	0.540152	0.375894	0.162751				0.0491848	0.378876	0.0382598	0.0871423	0.0340699	0.0750787	0.0833954	0.238737	0.0492538	0.0595497	0.0601402
Glucose	Enzymatic	1471.3	496.156	608.638	647.438	186.956	1433.07	1601.07	1435.26	724.325	641.686	513.277				359.538	217.706	367.451	451.91	132.217	207.856	476.024	526.194	294.073	478.202	252.069
Fructose	Enzymatic	550.39	192.15	237.017	243.449	125.803	650.823	577.642	468.187	275.892	226.259	231.219				171.534	29.4527	116.769	185.648	64.7681	98.9532	262.066	225.81	146.49	203.587	106.072
Starch (as hexose equivalents)	Enzymatic	38814.3	53961.1	41437	18932.7	3994.22	17449.7	42570.1	53812.9	41921.5	21537.1	4844.68				1926.21	939.381	1615.56	1448.44	551.783	2329.03	1658.53	2214.75	1321.7	724.376	827.72
S6P	LC-MS/MS	0.280085	0.329462	1.09556	0.417949	0.33594	0.335717	0.321736	0.350348	0.972461	0.760072	0.329053				0.059285	0.135492	0.187152	0.146934	0.0787065	0.125475	0.062711	0.11589	0.501578	0.108729	0.136402
G6P	LC-MS/MS	161.348	180.803	256.575	145.849	119.658	147.82	169.179	179.293	251.639	173.683	116.657				22.8887	41.741	44.2411	44.7267	15.3259	39.8925	27.8429	43.9287	94.9855	26.4543	29.0637
G1P	LC-MS/MS	14.225	13.5417	19.1338	10.1143	11.017	13.0766	14.9523	12.9041	19.383	18.4324	11.362				2.37843	5.54525	1.738	3.77826	2.68693	2.99916	1.72135	4.04346	6.45658	3.14169	4.16738
G1,6BP	LC-MS/MS	4.46451	3.68416	3.53333	2.268	2.41364	3.00204	4.0592	3.47146	4.18051	3.12112	2.24041				0.599607	0.812833	0.282264	0.719622	0.450475	0.218532	0.288429	0.662822	1.07146	0.315064	0.576299
F6P	LC-MS/MS	47.5795	54.2876	73.8682	37.6129	33.7268	41.8954	50.5842	54.3834	67.5708	54.654	32.4062				5.52458	17.0763	4.9711	11.5358	5.5512	11.8269	5.05318	14.7517	22.7289	6.89587	9.42362
FBP	LC-MS/MS	1.4376	1.28032	1.50902	0.969755	0.64977	0.906598	1.17316	1.31755	1.87681	1.12562	0.811035				0.253088	0.288501	0.417384	0.225755	0.0760972	0.257707	0.214684	0.20799	0.555522	0.275116	0.211314
Gal1P	LC-MS/MS	3.64405	3.15882	5.27481	2.77278	3.20296	3.86854	3.74643	2.98683	5.07799	5.01484	3.22698				0.587643	1.22424	0.454582	1.01231	0.739479	1.50347	0.583071	0.913295	1.67549	0.838903	1.23711
Man6P	LC-MS/MS	27.6715	29.7624	45.6925	26.2119	27.4971	30.1865	25.809	26.7601	41.2512	39.8281	27.4453				3.6825	8.9582	3.32729	8.08205	4.26769	15.4791	3.45568	7.11534	16.143	4.47933	8.59722
Unknown Peak Before S6P	LC-MS/MS	0.370707	0.290951	0.356836	0.216837	0.270048	0.322301	0.378462	0.306146	0.389781	0.391307	0.281294				0.0662248	0.138891	0.0448112	0.0807834	0.0680188	0.0618227	0.0649847	0.0906447	0.0467497	0.0706502	0.10147
Glycerate	LC-MS/MS	272.09	245.839	165.816	97.9594	130.675	166.01	240.645	149.947	145.489	148.576	116.784				61.8725	161.136	92.8867	63.2386	49.7715	76.7452	130.469	38.2672	9.7836	71.4438	57.4703
Gly3P	LC-MS/MS	24.5719	18.7569	24.8673	14.302	18.5767	22.5888	21.3137	15.3159	28.6487	23.9347	16.9844				7.72671	7.1603	4.58111	6.31655	5.77445	5.67325	4.09697	4.2238	5.17003	5.61316	5.81496
3-PGA	LC-MS/MS	114.636	115.036	141.05	95.2258	85.3458	97.7725	106.385	100.08	138.076	99.1042	77.0242				30.6495	15.8297	42.1183	28.9236	13.802	19.6588	24.4391	8.88825	45.1322	29.3744	18.2586
PEP	LC-MS/MS	11.3556	11.0171	19.0741	15.3601	12.9463	11.9516	10.0511	9.50871	20.0066	9.3523	10.4841				5.05911	2.10176	10.2358	4.23998	4.6814	3.66126	4.82461	3.45323	8.30593	7.38252	2.83785
Pyruvate	LC-MS/MS	176.479	140.987	116.048	84.1705	97.0764	139.202	159.654	128.072	112.908	89.3918	86.3178				29.0458	51.678	24.8339	39.3058	15.8813	38.3091	18.3422	58.7154	14.6117	16.9241	14.2306
Unknown Peak After S6P	LC-MS/MS	0.139771	0.120483	0.148084	0.0801552	0.0993803	0.128749	0.139265	0.125662	0.159966	0.157543	0.110901				0.0269905	0.0629483	0.0157384	0.0378338	0.0270088	0.0246333	0.0272556	0.0375548	0.0158595	0.0274444	0.0379549
Malate	LC-MS/MS	15083	12089	10825	4743.77	5125.73	8813.52	14351.3	11191	10854.1	10125.1	6420.07				3189.1	5187.39	2116.31	2332	1403.69	1653.19	2982.7	3880.93	2828	2589.27	2519.2
Citrate	LC-MS/MS	9274.81	7012.7	10969	7553.19	9635.87	9531.61	8968.82	6188.59	9944.33	11261.4	9417.44				1025.57	1801.22	694.942	2177.71	2360.53	1413.33	1642.69	1163.71	1805.36	1845.96	2858.28
Isocitrate	LC-MS/MS	69.3553	55.2067	62.4912	47.8148	59.3593	64.5137	65.894	45.8334	71.8508	71.1649	58.6619				12.6134	21.4691	2.79081	15.9491	16.1659	5.65258	9.93562	12.2711	19.5592	14.3257	19.58
2-OG	LC-MS/MS	274.228	205.585	188.959	101.58	122.021	206.463	277.428	176.973	222.975	165.727	116.053				29.5818	88.1061	26.9815	39.7322	32.0976	42.4036	37.6839	61.3968	39.8585	34.4286	34.9039
Succinate	LC-MS/MS	321.451	180.719	445.509	306.651	363.852	354.726	329.032	212.52	396.695	463.393	378.777				39.0847	65.7406	37.9134	95.3564	65.9046	83.3733	73.0201	75.0757	113.863	88.3093	136.585
Fumarate	LC-MS/MS	11961.6	9352.29	11519.5	3576.66	4631.84	7281.64	12212	9162.01	10253.3	10711.1	5479.71				3792.09	3811.21	2725.55	1611.28	1472.48	2139.79	4959.97	3152.5	3139.39	3542.21	3222.63
Aconitate	LC-MS/MS	93.1674	70.938	102.611	72.3076	89.1986	92.373	87.0199	61.1312	99.6893	106.121	81.9486				13.8895	28.6345	3.68936	23.8467	21.649	14.3379	11.8149	13.8363	29.56	19.9939	25.765
Unknown Peak 2 After S6P	LC-MS/MS	0.019106	0.0174182	0.0264089	0.0124665	0.0123839	0.0200765	0.0171826	0.0254797	0.0267302	0.0233726	0.0156244				0.00197049	0.00631236	0.00125894	0.00589632	0.0032777	0.00450433	0.00551478	0.00650558	0.00363491	0.00200361	0.00575263
Protein (mg/gFW)	Enzymatic	8.35276	9.21848	8.37249	8.05091	9.09386	8.0258	7.96279	7.14885	8.05504	8.36566	7.85539				0.351307	0.483287	1.07106	0.811326	0.420546	1.38006	0.971501	0.405041	0.91299	0.629352	1.04124
NO2	Enzymatic	465.782	468.001	804.001	1047.21	1136.62	613.897	513.81	474.723	472.414	539.003	563.215				27.2435	108.346	289.391	491.12	470.23	117.309	112.071	27.4784	36.0975	64.8412	81.707
NO3	Enzymatic	121373	146169	140460	135520	137174	134699	134178	136656	129793	122095	124692				9092.3	12355.1	6179.14	12998.9	14492.3	6106.22	6430.4	7854.64	6432.7	9687.7	9224.9
Shikimate	LC-MS/MS	47.4943	41.7782	44.5676	22.0975	26.048	33.8698	46.8444	37.5469	39.9262	37.0965	24.0434				8.69026	16.5131	5.42806	6.77258	6.29474	7.98357	9.58719	8.47066	8.78382	7.76482	8.59062
Unknown Peak Before ADP-Glc	LC-MS/MS	0.220573	0.148297	0.22521	0.0627982	0.129666	0.180099	0.252071	0.153808	0.267049	0.2791	0.123994				0.137564	0.0954006	0.0946596	0.061197	0.101656	0.104067	0.0934443	0.0521316	0.00848122	0.11978	0.0922601
Unknown Peak Before G1,6BP	LC-MS/MS	1.59321	1.30275	1.81556	0.967857	1.19558	1.26954	1.24093	1.135	1.87611	1.48007	1.0877				0.209331	0.409856	0.190775	0.3466	0.2281	0.163	0.137698	0.207397	0.469766	0.252156	0.36448
Unknown Peak After G1,6BP	LC-MS/MS	12.6172	10.5547	11.8181	9.54008	11.3379	11.1007	10.2636	8.89613	14.6215	11.4138	10.6695				2.05328	1.48793	1.92809	1.90776	2.0447	0.997682	1.28181	1.11756	5.21991	1.84877	2.60607
Unknown Peak Before Glycerate	LC-MS/MS	60.1611	51.4483	60.2602	30.1999	46.3231	45.6196	52.6137	41.1723	58.527	66.0199	43.7991				19.071	26.4283	14.0968	10.8185	15.3365	4.26655	13.931	11.4981	18.1698	17.0879	21.4575

## Sheet: Table S1C_OE_Log2 Ratios
Table S1C_SignalLog2 Ratios_SnRK1a1-OE vs. Col0
Harvest time	Z8	Z12	Z16	Z20	Z24	Z4	Z8	Z12	Z16	Z20	Z24
UDP-glc	0.167322	-0.301759	0.147546	-0.196429	-0.22416	0.067753	0.281923	-0.249579	0.208004	-0.00886705	-0.419549
UDP-Gal	0.148182	-0.334994	0.0413973	-0.209516	-0.230397	0.0741257	0.254633	-0.2755	0.185527	-0.0399754	-0.391816
Sucrose	0.103597	0.263406	0.280918	0.254196	0.139611	0.00987982	0.322422	0.3513	0.262011	0.153988	0.166148
T6P	1.04377	1.28313	1.1332	0.679446	0.828593	0.875778	1.37247	1.29502	1.30312	0.878327	0.566376
Glucose	0.0784769	-0.828309	-1.0107	0.816114	-0.204384	-0.36466	0.552384	-0.288785	-0.393887	-0.289323	-0.335744
Fructose	0.0782608	-1.02064	-1.00566	1.77718	0.375434	-0.326288	0.559765	-0.29554	-0.364375	-0.207446	0.169128
Starch	-0.000211566	0.118912	0.188883	0.293978	0.342813	-0.119256	0.106958	0.0553451	0.116293	0.0498519	0.0994289
S6P	-0.14555	-0.199179	0.410764	0.0969945	0.00701015	0.124417	0.312305	0.0121027	0.369777	0.246693	-0.392586
G6P	0.132601	0.051328	0.0161946	-0.181606	-0.243847	0.2336	0.11807	0.0746325	0.101805	-0.00731491	-0.473602
G1P	-0.00815363	-0.2401	0.0038461	-0.436061	-0.314254	-0.127107	0.12758	-0.219283	0.1193	-0.0723955	-0.620186
G1,6BP	0.2864	-0.124428	0.077327	-0.176106	-0.136371	-0.333535	0.105352	-0.13164	0.424526	-0.0692087	-0.283893
F6P	0.193027	0.0594214	-0.295043	-0.189811	-0.251168	0.144439	0.277603	0.152066	0.142606	0.0310244	-0.391453
FBP	0.218579	-0.105483	-0.222601	-0.142016	0.0247893	-0.499314	-0.259997	-0.0472704	0.247321	0.112413	-0.435446
Gal1P	-0.0357433	-0.278453	0.125187	-0.376589	-0.269724	0.198973	0.16249	-0.245681	0.233816	-0.0234612	-0.504879
Man6P	0.0204411	-0.0178089	0.166831	-0.180825	-0.31743	0.561345	-0.0337428	-0.134474	0.233958	0.0728969	-0.453451
Unknown Peak Before S6P	-0.0277575	-0.204037	0.129459	-0.0988799	0.0299035	-0.120013	0.152143	-0.216857	0.476926	0.097662	-0.279947
Glycerate	0.249205	0.0335018	0.488268	0.127997	-0.267003	-0.324792	0.352936	-0.656344	0.0238521	-0.524094	-0.291415
Gly3P	0.0727557	-0.378452	0.340078	-0.0941604	-0.248738	0.12937	0.285667	-0.261439	0.583772	-0.402081	-0.710794
3-PGA	0.140963	-0.257976	0.0129298	-0.176776	-0.186848	0.0657218	-0.183146	-0.379984	-0.0117244	0.0735947	-0.436357
PEP	-0.181685	-0.304727	-0.0301631	0.0305956	-0.0314747	0.254801	-0.346407	-0.329638	0.170757	0.273315	-0.568903
Pyruvate	0.0146167	-0.203829	-0.171523	-0.306059	-0.105783	-0.301799	-0.0545268	-0.481192	-0.114486	-0.535564	-0.592486
Unknown Peak After S6P	0.167811	-0.01898	0.313036	-0.0598229	0.233657	-0.0500641	0.299701	-0.0850695	0.641205	0.301619	-0.162884
Malate	0.205175	-0.36883	0.133466	-0.322753	0.201083	-0.516617	0.230378	-0.373593	0.39482	-0.0802198	-0.58062
Citrate	-0.0480495	-0.256732	0.10344	-0.250171	-0.180187	-0.203146	0.0226798	-0.374367	0.176142	-0.0330489	-0.374851
Isocitrate	0.0453928	-0.243555	-0.042096	-0.273629	-0.128538	-0.174409	0.124245	-0.358911	0.301458	-0.0390713	-0.561187
2-OG	-0.096808	-0.575826	-0.388768	-0.787903	-0.392986	-0.703488	0.0566433	-0.746893	0.0280419	-0.591027	-1.07866
Succinate	0.101038	-0.42489	0.140148	-0.1193	-0.0518191	0.0499166	0.483526	-0.262004	0.31458	0.227695	-0.210984
Fumarate	0.389887	-0.251964	0.823007	-0.361489	0.307639	-0.400259	0.354345	-0.239368	0.811544	0.468805	-0.0877787
Aconitate	-0.000659144	-0.242573	0.0542317	-0.262473	-0.15553	-0.0189282	0.0560937	-0.435521	0.0566559	0.016757	-0.464926
Unknown Peak 2 After S6P	-0.11314	-0.199996	0.112954	-0.471203	-0.0862588	-0.067441	0.0786001	0.0508714	0.279491	0.304863	0.105022
Protein	0.204273	0.385477	0.300811	0.167938	0.182401	0.0725519	0.140083	-0.0333155	0.245517	0.242699	0.0637862
NO2	0.0215785	-0.263673	0.524468	0.942443	0.96898	0.312157	-0.125232	-0.154537	0.108993	0.153503	-0.122082
NO3	-0.0527695	0.0805728	0.137556	-0.0302217	0.0736734	0.0443855	-0.00276739	0.0104673	-0.0360164	0.00186273	-0.0059561
Shikimate	0.19051	-0.235706	0.280836	-0.199089	-0.00636067	-0.433442	0.212204	-0.254003	0.244942	-0.0559225	-0.215201
Unknown Peak Before ADP-Glc	0.206509	-0.801083	0.766033	-1.02252	-0.360285	-0.408738	0.389734	-0.678416	1.71689	0.103196	-0.27105
Unknown Peak Before G1,6BP	0.0450315	-0.183472	0.210462	-0.313073	-0.108747	-0.0847359	-0.242165	-0.4945	0.409175	0.0905529	-0.289396
Unknown Peak After G1,6BP	0.173466	-0.208906	-0.186839	-0.288681	-0.226926	-0.300695	-0.372716	-0.474474	0.296682	-0.163354	-0.472498
Unknown Peak Before Glycerate	0.118207	-0.0674282	0.337117	-0.509996	-0.0589498	-0.477961	0.0693792	-0.303416	0.322732	0.248983	-0.371916

## Sheet: Table S1D_sesquia2
TABLE S1D_sesquiα2 metabolite measurements		Harvest time												Std Dev	sesquiα2	Harvest Time
Mean level [nmol/gFW]	Method	Z8	Z12	Z16	Z20	Z24	Z4	Z8	Z12	Z16	Z20	Z24				Z8	Z12	Z16	Z20	Z24	Z4	Z8	Z12	Z16	Z20	Z24
UDP-glc	LC-MS/MS	75.1347	77.9835	86.4276	81.1387	56.8215	61.6902	48.6842	72.9725	85.9363	78.3017	50.9571				12.0628	3.58286	12.0738	11.1122	5.65055	7.06463	6.51464	10.6791	4.79549	8.65736	9.4347
UDP-Gal	LC-MS/MS	20.6517	22.3354	24.656	24.028	17.6326	17.5246	14.1226	20.5596	24.7086	22.3184	16.8555				2.66913	1.81785	3.39503	2.76513	1.2466	2.39438	1.9753	1.52178	1.04722	1.88123	3.17108
Sucrose (as hexose equivalents)	Enzymatic	1046.15	1837.68	1713.36	1145.34	751.918	1097.45	1133.97	1519.27	1631.14	1359.5	746.478				112.997	131.869	66.6584	87.0343	99.5525	231.612	156.17	98.4187	108.578	77.6781	85.8631
T6P	LC-MS/MS	0.0547097	0.113367	0.0564171	0.0491372	0.0453655	0.0678646	0.0597324	0.114882	0.0692018	0.0545812	0.0276491				0.00597946	0.00605148	0.00834664	0.00681957	0.0336964	0.0166953	0.0142503	0.0163221	0.00319739	0.00722565	0.00759801
Glucose	Enzymatic	896.511	910.342	727.208	743.455	532.651	1280.28	1241.12	924.792	409.375	665.219	810.61				175.325	543.425	147.879	147.225	209.1	144.928	282.87	243.244	108.86	317.658	266.375
Fructose	Enzymatic	238.958	290.214	156.803	158.744	134.918	411.958	276.364	264.949	95.5764	196.721	185.255				98.1704	187.053	36.1264	25.2232	104.158	89.4083	121.29	69.1004	68.396	82.96	48.4356
Starch (as hexose equivalents)	Enzymatic	31423.9	51344.1	32321.8	16260.2	4399.76	17121	34146.5	47510.3	34347.9	19141.8	4533.05				1354.78	2174.46	2219.75	1946.61	942.155	896.027	2797.77	1597.92	1081.22	1726.12	697.518
S6P	LC-MS/MS	0.221219	0.359588	0.615961	0.474565	0.275634	0.256969	0.199131	0.328484	0.713366	0.428885	0.254794				0.0365398	0.0384332	0.235956	0.121344	0.0636202	0.0369483	0.0201063	0.0603926	0.0386608	0.0777829	0.091863
G6P	LC-MS/MS	153.733	166.63	191.494	157.362	128.412	100.613	92.6345	134.058	220.083	163.065	107.23				22.2517	20.9256	27.3604	15.9215	34.6896	17.6385	17.2672	21.6128	25.2995	11.2605	20.5938
G1P	LC-MS/MS	17.4949	16.9281	20.9225	18.7076	14.4032	15.0562	12.3346	16.2003	19.5318	17.0329	12.9961				2.65069	0.663917	1.91537	2.69637	1.20585	2.6041	1.60942	1.35864	1.67443	2.34272	2.46692
G1,6BP	LC-MS/MS	3.91197	4.16059	2.82138	2.55759	2.43916	3.38481	3.06005	3.82927	3.05206	2.73551	2.09633				0.496486	0.30497	0.484096	0.247919	0.254445	0.541607	0.347633	0.679089	0.453559	0.289154	0.358317
F6P	LC-MS/MS	44.5283	49.9717	56.4216	46.6906	34.0535	29.5234	24.1723	34.8144	57.1707	46.8096	29.0204				7.13003	3.52151	8.72688	4.66547	5.42375	3.14288	3.33361	2.58039	6.11789	6.47425	4.76744
FBP	LC-MS/MS	1.33526	1.63145	1.01903	0.931644	0.687661	1.18504	0.938691	1.14468	1.39723	1.01805	0.76728				0.421587	0.468078	0.251632	0.224178	0.182328	0.2623	0.232011	0.244206	0.427888	0.157855	0.0911957
Gal1P	LC-MS/MS	3.48811	3.55101	4.86832	4.28972	3.61631	3.02907	2.62772	3.30071	4.45729	4.06799	3.10595				0.399998	0.139691	0.162068	0.434492	0.476457	0.420248	0.296717	0.325979	0.332624	0.461912	0.583928
Man6P	LC-MS/MS	22.5148	27.134	34.9989	30.3983	28.2778	15.4818	15.8674	23.1736	33.3743	29.4097	22.3427				1.75787	1.12596	1.51079	2.93344	9.78451	2.80512	1.54269	2.91527	3.21273	2.39865	3.60936
Unknown Peak Before S6P	LC-MS/MS	0.287365	0.351826	0.27414	0.280566	0.233577	0.338797	0.292571	0.371294	0.277765	0.269805	0.21702				0.0348558	0.0190818	0.0502107	0.0465274	0.0304574	0.031445	0.0213137	0.0446067	0.0286986	0.0200596	0.0407919
Glycerate	LC-MS/MS	196.385	183.009	106.91	92.2089	64.2497	106.667	137.809	187.291	83.5524	90.103	62.7449				76.6712	18.9681	10.6842	54.8326	15.6525	26.4118	21.1773	22.033	21.2668	20.4745	12.5182
Gly3P	LC-MS/MS	19.1633	17.4223	26.4434	20.7364	18.5341	19.4526	15.2474	21.4681	29.2616	16.6283	15.3932				3.44405	2.80702	5.577	5.44241	2.11371	1.9115	2.08473	5.95188	4.41749	2.17002	2.76078
3-PGA	LC-MS/MS	92.9627	95.8485	100.469	78.1153	86.9188	65.3152	62.4874	75.2241	106.853	91.0988	65.5319				23.3965	15.8013	5.90766	3.64236	21.0623	16.0447	9.01882	16.9248	19.661	14.1717	11.8856
PEP	LC-MS/MS	9.71375	11.5911	13.7266	7.41553	15.7429	5.61999	9.42231	8.61845	17.1906	12.6422	9.17062				4.47785	5.50126	4.10975	1.76069	6.09231	2.24543	2.97879	3.70258	8.60739	4.26236	2.19822
Pyruvate	LC-MS/MS	157.108	149.449	120.383	92.6878	80.879	141.689	131.821	160.325	136.025	100.878	70.6967				16.3007	30.0483	17.075	6.97206	29.6286	9.70964	24.8956	38.8762	18.6345	22.3763	5.94022
Unknown Peak After S6P	LC-MS/MS	0.110768	0.156022	0.115049	0.110534	0.101791	0.151659	0.11319	0.167179	0.12351	0.103452	0.0864359				0.0200685	0.00875659	0.015793	0.0309134	0.0185847	0.0114513	0.011481	0.0178025	0.0133267	0.014808	0.0279725
Malate	LC-MS/MS	13333.9	15966.1	10312.6	8159.34	5211.23	11990.3	13037.5	18052.4	10543.8	7776.38	5459.04				1508.32	959.4	3453.06	1636.15	2078.21	1211.95	727.172	2503.89	1598.24	1048.88	632.329
Citrate	LC-MS/MS	9415.37	10742.2	11005.7	11168.5	11484.6	11575.9	9695.66	11077	11500.6	12143.1	11515				1327.45	471.417	1320.37	866.369	2358.45	788.524	1276.28	1250.69	1355.01	1241.77	892.386
Isocitrate	LC-MS/MS	98.4714	109.144	116.311	107.32	96.4051	129.109	94.7964	119.011	103.22	100.833	100.687				18.5081	6.02459	20.7936	12.4519	21.6021	8.96736	11.2358	14.3065	15.4157	8.58841	13.8619
2-OG	LC-MS/MS	265.115	231.554	210.381	186.008	135.706	311.916	250.544	290.711	217.437	173.17	142.157				15.1509	14.9997	43.4726	37.5255	42.3251	35.2608	17.0496	43.3806	25.868	28.609	23.2215
Succinate	LC-MS/MS	146.793	148.591	242.572	232.031	220.242	189.413	167.402	171.505	215.113	210.95	195.877				18.9773	7.27997	35.5898	51.4916	61.0729	16.5025	24.0687	25.5201	19.7	25.6742	30.2534
Fumarate	LC-MS/MS	9551.57	13377.1	8814.67	6967.92	4243.14	8877.21	11225.8	14307.5	8619.01	5923.96	4680.15				830.475	655.764	3026.94	996.328	1747.77	218.503	1318.25	1455.27	887.217	907.322	737.015
Aconitate	LC-MS/MS	137.862	156.183	179.914	178.309	155.453	176.854	137.438	165.344	155.016	168.282	160.56				19.519	14.5634	22.9929	14.6134	32.464	8.38097	18.8486	17.8621	12.3254	15.9199	17.1623
Unknown Peak 2 After S6P	LC-MS/MS	0.0123019	0.0195955	0.0148859	0.0155485	0.0179212	0.0209456	0.0148716	0.0212192	0.0243448	0.0159602	0.0118731				0.00444948	0.00277555	0.0036171	0.00369592	0.0103014	0.00263453	0.00334107	0.00423277	0.0075602	0.00358954	0.00432475
Protein (mg/gFW)	Enzymatic	12.1723	12.5462	13.1521	12.2232	12.8298	11.7303	11.9639	12.7711	12.602	12.957	12.1033				1.20354	1.74603	0.210742	0.528556	0.524952	0.694073	0.518618	0.235452	0.609476	1.10635	0.609911
NO2	Enzymatic	756.187	1089.46	1154.89	735.5	783.546	671.157	633.087	736.526	732.248	844.161	872.817				272.114	381.004	588.085	121.751	177.83	26.7541	117.329	77.5834	164.059	135.32	415.575
NO3	Enzymatic	142011	144692	138750	147085	158829	148135	145832	136461	133756	141140	158769				8459.25	7648.43	13738.8	6995.76	16422.5	12972.2	8056.47	6490.38	5075.89	8643.15	11529.8
Shikimate	LC-MS/MS	37.3024	47.1039	32.6683	30.3159	23.4011	36.2009	34.6233	46.8004	31.8664	27.6446	24.0153				4.59126	3.80806	6.05769	5.02067	2.91994	4.56024	4.14527	4.81155	4.0799	2.53668	3.39394
Unknown Peak Before ADP-Glc	LC-MS/MS	0.0517746	0.0412885	0.0740675	0.0726899	0.0337137	0.0464696	0.0382367	0.0596901	0.0735297	0.0903112	0.0448622				0.0443672	0.00561183	0.0433141	0.0244448	0.0118478	0.0234315	0.0167713	0.0252098	0.0800325	0.0358303	0.0229951
Unknown Peak Before G1,6BP	LC-MS/MS	1.06354	1.2549	1.04977	0.992696	1.06055	1.05364	1.13197	1.86273	1.0203	0.99218	0.86697				0.136893	0.179599	0.0818024	0.113523	0.243411	0.264297	0.140594	1.01145	0.183838	0.088756	0.141534
Unknown Peak After G1,6BP	LC-MS/MS	12.9524	13.3714	12.6942	11.2018	15.2455	12.9759	14.7395	13.7546	14.534	13.3181	13.0585				2.09309	2.10912	2.32077	1.66169	1.81358	2.23171	2.66572	3.44915	3.97718	1.45293	1.32053
Unknown Peak Before Glycerate	LC-MS/MS	75.6966	85.1446	84.9878	82.9157	61.3005	95.8497	68.0528	89.5243	67.289	57.2928	55.8916				9.2249	4.08022	12.7886	13.6924	10.2394	7.04002	7.74675	19.9649	10.4383	4.52637	3.41371

## Sheet: Table S1E_sesqui_Log2 Ratios
Table S1E_SignalLog2 Ratios_sesquiα2 vs. Col0
Harvest time	Z8	Z12	Z16	Z20	Z24	Z4	Z8	Z12	Z16	Z20	Z24
UDP-glc	0.226875	0.0303718	0.119707	0.440889	-0.134913	-0.0158605	-0.396247	0.0168505	0.199393	-0.134429	-0.463522
UDP-Gal	0.114396	0.0101459	-0.00323941	0.417504	-0.158459	-0.0623386	-0.386419	-0.0543133	0.196465	-0.188572	-0.388715
Sucrose	-0.406435	-0.10067	-0.105158	0.0588163	0.000883711	-0.431569	-0.286428	-0.532181	-0.190538	-0.15426	-0.32557
T6P	-2.14551	-1.69716	-1.9264	-1.40152	-0.950197	-1.73404	-2.02446	-1.92239	-1.66136	-1.90552	-1.99099
Glucose	-0.636225	0.0473046	-0.753918	1.01562	1.30611	-0.5273	0.184997	-0.922895	-1.2171	-0.237362	0.323526
Fructose	-1.12544	-0.425758	-1.60169	1.16026	0.476349	-0.986059	-0.503841	-1.11691	-1.89375	-0.409271	-0.150617
Starch	-0.304937	0.0471928	-0.169528	0.0744454	0.482323	-0.146692	-0.211143	-0.124367	-0.171176	-0.120244	0.00351093
S6P	-0.485939	-0.072945	-0.419996	0.280271	-0.278439	-0.261235	-0.379853	-0.08086	-0.0772206	-0.578852	-0.761572
G6P	0.0628531	-0.066438	-0.405886	-0.0719966	-0.141983	-0.321421	-0.750857	-0.344828	-0.0915018	-0.0983213	-0.59516
G1P	0.29035	0.0819063	0.132779	0.451165	0.0724099	0.0762686	-0.150071	0.108914	0.130332	-0.186318	-0.426326
G1,6BP	0.095792	0.0510266	-0.247304	-0.00274046	-0.121198	-0.160404	-0.302285	0.00988819	-0.0293704	-0.25946	-0.379793
F6P	0.0974104	-0.0600906	-0.683749	0.122092	-0.237262	-0.360494	-0.787725	-0.491415	-0.0985183	-0.192499	-0.550658
FBP	0.112039	0.244161	-0.789021	-0.199857	0.106558	-0.112917	-0.581672	-0.250186	-0.17839	-0.0325078	-0.515457
Gal1P	-0.0988397	-0.109609	0.00949051	0.252958	-0.0946101	-0.15394	-0.349215	-0.101518	0.0457251	-0.32535	-0.560032
Man6P	-0.277086	-0.1512	-0.217819	0.0329422	-0.277042	-0.40199	-0.735552	-0.342074	-0.071737	-0.3646	-0.75021
Unknown Peak Before S6P	-0.395153	0.0700484	-0.250891	0.27285	-0.179418	-0.048003	-0.219217	0.061483	-0.0118708	-0.438723	-0.654198
Glycerate	-0.221192	-0.3923	-0.144917	0.0407193	-1.29122	-0.962945	-0.451303	-0.335516	-0.776302	-1.24565	-1.18769
Gly3P	-0.285907	-0.484936	0.428736	0.441789	-0.252049	-0.0862794	-0.19755	0.225722	0.61431	-0.927545	-0.852717
3-PGA	-0.161368	-0.521231	-0.476526	-0.462524	-0.1605	-0.516289	-0.950801	-0.791873	-0.381559	-0.0479188	-0.669471
PEP	-0.406995	-0.23145	-0.504811	-1.01997	0.250696	-0.833768	-0.439603	-0.471459	-0.0480977	0.708169	-0.762021
Pyruvate	-0.153131	-0.119736	-0.118614	-0.166995	-0.369138	-0.27625	-0.330895	-0.157151	0.154238	-0.361166	-0.880501
Unknown Peak After S6P	-0.167711	0.353946	-0.0511226	0.4038	0.268232	0.186206	0.000610253	0.326776	0.268061	-0.305162	-0.522447
Malate	0.0273525	0.0324922	0.0635193	0.459667	0.224951	-0.0725408	0.0918591	0.316254	0.352985	-0.460993	-0.814563
Citrate	-0.0263506	0.358519	0.108265	0.314101	0.0730252	0.0771801	0.1351	0.465511	0.3859	0.0757029	-0.0847489
Isocitrate	0.551093	0.739758	0.854162	0.892766	0.571097	0.826506	0.648931	1.01772	0.824104	0.463659	0.218198
2-OG	-0.145568	-0.404216	-0.233843	0.0848467	-0.239625	-0.108214	-0.0904057	-0.0308341	-0.00823885	-0.527648	-0.785957
Succinate	-1.02978	-0.707288	-0.736894	-0.521578	-0.776081	-0.855255	-0.491381	-0.571352	-0.568357	-0.907638	-1.16238
Fumarate	0.0652881	0.264405	0.436906	0.600626	0.181187	-0.114415	0.232871	0.403669	0.561044	-0.385673	-0.315322
Aconitate	0.564666	0.896033	0.864346	1.03969	0.645856	0.918088	0.715453	0.99997	0.693562	0.681929	0.505394
Unknown Peak 2 After S6P	-0.748288	-0.0300722	-0.714123	-0.152479	0.446945	-0.00629837	-0.12978	-0.213106	0.14463	-0.245472	-0.291084
Protein	0.747552	0.830131	0.952373	0.770334	0.678935	0.620074	0.727426	0.803779	0.891204	0.873881	0.687431
NO2	0.720667	0.95535	1.04696	0.432685	0.432319	0.440811	0.175937	0.479113	0.741274	0.800727	0.509913
NO3	0.173787	0.0659151	0.119886	0.0879287	0.285144	0.181559	0.117398	0.00840639	0.00738056	0.210986	0.342599
Shikimate	-0.157977	-0.0626113	-0.167267	0.257102	-0.160955	-0.337417	-0.223929	0.0638223	-0.0803569	-0.480207	-0.216888
Unknown Peak Before ADP-Glc	-1.88443	-2.64576	-0.838326	-0.81149	-2.30368	-2.36317	-2.33106	-2.04398	-0.143816	-1.52461	-1.73775
Unknown Peak Before G1,6BP	-0.538025	-0.237462	-0.579876	-0.276514	-0.281645	-0.353655	-0.374744	0.220229	-0.469581	-0.486439	-0.616625
Unknown Peak After G1,6BP	0.211294	0.132363	-0.0836746	-0.0570297	0.200302	-0.0755045	0.149433	0.154185	0.288016	0.0592539	-0.181006
Unknown Peak Before Glycerate	0.449606	0.659365	0.833167	0.947106	0.345216	0.593158	0.440594	0.81719	0.523998	0.0444361	-0.0201853

## Sheet: Legend
Supplemental Table S1. Metabolite measurements performed in the Col-0, SnRK1α1-OE, and sesquiα2 lines. Average values and standard deviations are shown for each metabolite at the indicated time points for the Col-0 control (Table S1A), the SnRK1α1-OE line (Table S1B), and the sesquiα2 mutant (Table S1D). These values were used to calculate the log2 ratios between the two mutants in comparison to …
