# Supplementary material for: Impact of the SnRK1 protein kinase on sucrose homeostasis and the transcriptome during the diel cycle
Source: Plant Physiol. 2021 Jul 28;187(3):1357–73. doi: 10.1093/plphys/kiab350 (PMC8566312; doi:10.1093/plphys/kiab350)
Supplement: kiab350_Supplementary_Data [file kiab350_supplementary_data.zip › PP2021RA00751R1_Table_S2.xlsx]

## Sheet: Legend
Supplemental Table S2. Differentially expressed genes in the SnRK1α1-OE and sesquiα2 mutants at the end of the day (ED) and end of the night (EN). Only genes with an FDR< 0.05 and absolute log2FC≥1 were considered as differentially regulated. A, List of genes upregulated in the SnRK1α1-OE line at ED. B, List of genes downregulated in the SnRK1α1-OE line at ED. C, List of genes that are upregulate…

## Sheet: Summary-DEGs
	UP	DOWN	TOTAL
OE ED	19	5	24
OE EN	10	5	15
SESQUI ED	18	22	40
SESQUI EN	129	106	235

## Sheet: Table S2a
Table S2A. GENES UPREGULATED IN THE SNRK1α1-OE MUTANT AT THE END OF THE DAY
GeneID_TAIR	MapMan bin	MapMan bin description	TMM Average (Col-0)	TMM Average (OE)	logFC	PValue	FDR	Gene name /Gene symbol	Panther family/Subfamily	Panther protein class		Gene_name	Mapman_Description
AT3G05955	0	0	0.637143	142.053	7.60522	3.50425e-07	0.00228664	0	0	0	0	AT3G05955	0
AT3G30720	2.1.2	major CHO metabolism.synthesis.starch	102.305	661.915	2.75602	5.54409e-06	0.0123409	0	0	0	0	QQS	Symbols: QQS | QQS (QUA-QUINE STARCH) | chr3:12349047-12349832 FORWARD
AT4G16590	10.2	cell wall.cellulose synthesis	124.189	1093.94	3.21235	1.83529e-06	0.00718554	0	0	0	0	ATCSLA01	Symbols: ATCSLA01, CSLA01, ATCSLA1 | ATCSLA01; cellulose synthase/ glucosyltransferase/ transferase, transferring glycosyl groups | chr4:9345150-9349221 FORWARD
AT5G24160	17.3.1.2.99	hormone metabolism.brassinosteroid.synthesis-degradation.sterols.other	742.382	1506.07	1.09038	1.14297e-05	0.0175692	ARATH|TAIR=locus=2151832|UniProtKB=O65402	Squalene epoxidase 6;SQE6;ortholog	SQUALENE EPOXIDASE 5-RELATED (PTHR10835:SF22)	oxygenase(PC00177)	SQE6	Symbols: SQE6 | SQE6 (SQUALENE MONOXYGENASE 6); FAD binding / oxidoreductase/ squalene monooxygenase | chr5:8183075-8186640 REVERSE
AT5G61590	17.5.2	hormone metabolism.ethylene.signal transduction	657.326	1591.99	1.3504	5.47994e-05	0.0397316	ARATH|TAIR=locus=2151576|UniProtKB=Q9FKG2	Ethylene-responsive transcription factor ERF107;ERF107;ortholog	ETHYLENE-RESPONSIVE TRANSCRIPTION FACTOR ERF107 (PTHR31677:SF106)	DNA-binding transcription factor(PC00218)	ERF107	AP2 domain-containing transcription factor family protein | chr5:24764438-24765324 REVERSE
AT3G62550	17.5.3	hormone metabolism.ethylene.induced-regulated-responsive-activated	2238.53	7431.49	1.80912	4.42527e-05	0.0362712	0	0	0	0	AT3G62550	universal stress protein (USP) family protein | chr3:23135984-23137173 FORWARD
AT3G25770	17.7.1.4	hormone metabolism.jasmonate.synthesis-degradation.allene oxidase cyclase	13137.1	25416.8	1.01976	3.05095e-05	0.0314344	ARATH|TAIR=locus=2086009|UniProtKB=Q9LS02	Allene oxide cyclase 2, chloroplastic;AOC2;ortholog	ALLENE OXIDE CYCLASE 1, CHLOROPLASTIC-RELATED (PTHR31843:SF9)	cyclase(PC00079)	AOC2	Symbols: AOC2 | AOC2 (ALLENE OXIDE CYCLASE 2); allene-oxide cyclase | chr3:9406873-9407955 FORWARD
AT1G19670	20.1	stress.biotic	5748.45	13218.9	1.27064	1.12591e-05	0.0175692	ARATH|TAIR=locus=2013129|UniProtKB=O22527	Chlorophyllase-1;CLH1;ortholog	CHLOROPHYLLASE-1 (PTHR33428:SF10)	0	CLH1	Symbols: ATCLH1, CORI1, ATHCOR1 | ATCLH1 (ARABIDOPSIS THALIANA CORONATINE-INDUCED PROTEIN 1); chlorophyllase | chr1:6803611-6805044 REVERSE
AT2G43510	20.1.7.12	stress.biotic.PR-proteins.plant defensins	350.473	1014.75	1.60542	3.9246e-05	0.0362712	0	0	0	0	ATTI1	Symbols: ATTI1 | ATTI1; serine-type endopeptidase inhibitor | chr2:18067172-18067802 FORWARD
AT4G29270	26.13	misc.acid and other phosphatases	57.1908	157.359	1.53087	5.13464e-05	0.0386599	0	0	0	0	AT4G29270	acid phosphatase class B family protein | chr4:14423662-14424882 REVERSE
AT1G52000	26.16	misc.myrosinases-lectin-jacalin	1198.88	2696.5	1.24138	1.01551e-05	0.0175692	ARATH|TAIR=locus=2034031|UniProtKB=Q9ZU23	Jacalin-related lectin 5;JAL5;ortholog	JACALIN-RELATED LECTIN 12-RELATED (PTHR47293:SF11)	0	JAL5	jacalin lectin family protein | chr1:19333159-19336115 REVERSE
AT3G01090	29.4.1	protein.postranslational modification.kinase	1710.68	30825.4	4.24085	2.23336e-10	4.37202e-06	ARATH|TAIR=locus=2102132|UniProtKB=Q38997	SNF1-related protein kinase catalytic subunit alpha KIN10;KIN10;ortholog	SNF1-RELATED PROTEIN KINASE CATALYTIC SUBUNIT ALPHA KIN10 (PTHR24343:SF495)	non-receptor serine/threonine protein kinase(PC00167)	AT3G01090	Symbols: AKIN10, KIN10 | AKIN10 (Arabidopsis SNF1 kinase homolog 10); protein binding / protein kinase | chr3:31181-34487 REVERSE
AT5G56370	29.5.11.4.3.2	protein.degradation.ubiquitin.E3.SCF.FBOX	91.8117	353.216	2.00709	1.30015e-05	0.0181798	ARATH|TAIR=locus=2161088|UniProtKB=Q9FM94	FBD-associated F-box protein At5g56370;TAIR:locus:2161088;ortholog	F-BOX DOMAIN-CONTAINING PROTEIN (PTHR32212:SF302)	0	AT5G56370	F-box family protein | chr5:22835982-22837941 REVERSE
AT2G05995	35.1	not assigned.no ontology	28.915	103.243	1.89673	2.86333e-05	0.0311404	0	0	0	0	AT2G05995	other RNA | chr2:2325776-2326876 FORWARD
AT3G28220	35.1	not assigned.no ontology	597.144	1978.24	1.80511	3.29749e-05	0.0322758	0	0	0	0	AT3G28220	meprin and TRAF homology domain-containing protein / MATH domain-containing protein | chr3:10524404-10526728 FORWARD
AT5G38005	35.2	not assigned.unknown	12.809	125.322	3.34838	1.16674e-05	0.0175692	0	0	0	0	AT5G38005	other RNA | chr5:15155067-15156088 FORWARD
AT4G04223	35.2	not assigned.unknown	192.654	955.66	2.37685	5.6737e-06	0.0123409	0	0	0	0	AT4G04223	other RNA | chr4:2036511-2037800 FORWARD
AT3G06070	35.2	not assigned.unknown	337.535	669.971	1.056	4.91028e-05	0.0384495	ARATH|TAIR=locus=2080384|UniProtKB=Q8LED7	At3g06070;TAIR:locus:2080384;ortholog	BNAC03G34540D PROTEIN (PTHR34956:SF4)	0	AT3G06070	unknown protein | chr3:1831057-1831923 REVERSE
AT2G14247	35.2	not assigned.unknown	1317.81	2568.99	1.03449	2.43331e-05	0.0280203	0	0	0	0	IRP3	Expressed protein | chr2:6034348-6034835 FORWARD

## Sheet: Table S2b
Table S2B. GENES DOWNREGULATED IN THE SNRK1α1-OE MUTANT AT THE END OF THE DAY
GeneID_TAIR	MapMan bin	MapMan bin description	TMM Average (Col-0)	TMM Average (OE)	logFC	PValue	FDR	Gene name /Gene symbol	Panther family/Subfamily	Panther protein class		Gene_name	Mapman_Description
AT1G75945	0	0	261.531	1.32679e-17	-10.9892	8.61066e-07	0.00421406	ARATH|Gene_OrderedLocusName=At1g75945|UniProtKB=A0A1P8ATP0	Uncharacterized protein;At1g75945;ortholog	0	0	AT1G75945	0
AT4G17360	1.2	PS.photorespiration	626.753	222.21	-1.42282	3.96328e-06	0.0110836	ARATH|TAIR=locus=2130893|UniProtKB=F4JP46	Formyltetrahydrofolate deformylase 2, mitochondrial;PURU2;ortholog	FORMYLTETRAHYDROFOLATE DEFORMYLASE 2, MITOCHONDRIAL (PTHR42706:SF3)	hydrolase(PC00121)	PURU2	formyltetrahydrofolate deformylase/ hydroxymethyl-, formyl- and related transferase/ methyltransferase | chr4:9703547-9705468 REVERSE
AT2G43150	10.5.4	cell wall.cell wall proteins.HRGP	3025.78	1197.27	-1.26969	3.04226e-06	0.00992588	0	0	0	0	AT2G43150	proline-rich extensin-like family protein | chr2:17945893-17947022 FORWARD
AT3G03780	13.1.3.4.3	amino acid metabolism.synthesis.aspartate family.methionine.methionine synthase	16205.2	7473.72	-1.04885	2.20142e-05	0.0276568	ARATH|TAIR=locus=2079434|UniProtKB=Q9SRV5	5-methyltetrahydropteroyltriglutamate--homocysteine methyltransferase 2;MS2;ortholog	5-METHYLTETRAHYDROPTEROYLTRIGLUTAMATE--HOMOCYSTEINE METHYLTRANSFERASE (PTHR30519:SF0)	methyltransferase(PC00155)	MS2	Symbols: ATMS2 | AtMS2; 5-methyltetrahydropteroyltriglutamate-homocysteine S-methyltransferase/ methionine synthase | chr3:957235-960980 FORWARD
AT3G55920	31.3.1	cell.cycle.peptidylprolyl isomerase	584.759	51.4057	-3.43603	2.25037e-07	0.00220266	ARATH|TAIR=locus=2081993|UniProtKB=Q8L8W5	Peptidyl-prolyl cis-trans isomerase CYP21-2;CYP21-2;ortholog	PEPTIDYL-PROLYL CIS-TRANS ISOMERASE CYP21-2 (PTHR11071:SF515)	chaperone(PC00072)	CYP21-2	peptidyl-prolyl cis-trans isomerase, putative / cyclophilin, putative / rotamase, putative | chr3:20743443-20745083 REVERSE

## Sheet: Table S2c
Table S2C. GENES UPREGULATED IN THE SNRK1α1-OE MUTANT AT THE END OF THE NIGHT
GeneID_TAIR	MapMan bin	MapMan bin description	TMM Average (Col-0)	TMM Average (OE)	logFC	PValue	FDR	Gene name /Gene symbol	Panther family/Subfamily	Panther protein class		Gene_name	Mapman_Description
AT3G05955	0	0	1.31725	113.843	6.27538	6.95903e-06	0.0150439	0	0	0	0	AT3G05955	0
AT3G30720	2.1.2	major CHO metabolism.synthesis.starch	125.675	678.546	2.40477	2.98873e-06	0.00839922	0	0	0	0	QQS	Symbols: QQS | QQS (QUA-QUINE STARCH) | chr3:12349047-12349832 FORWARD
AT2G26010	20.1.7.12	stress.biotic.PR-proteins.plant defensins	638.749	1385.62	1.08992	2.54219e-05	0.0353292	ARATH|TAIR=locus=2057448|UniProtKB=O80995	Defensin-like protein 14;PDF1.3;ortholog	DEFENSIN-LIKE PROTEIN 14-RELATED (PTHR33147:SF37)	antimicrobial response protein(PC00051)	PDF1.3	Symbols: PDF1.3 | PDF1.3 (plant defensin 1.3) | chr2:11087348-11087944 FORWARD
AT5G43500	27.3.67	RNA.regulation of transcription.putative transcription regulator	488.508	1439.06	1.53158	1.22963e-06	0.00478474	ARATH|TAIR=locus=2176516|UniProtKB=Q9LSW2	Actin-related protein 9;ARP9;ortholog	ACTIN-RELATED PROTEIN 8 (PTHR11937:SF13)	actin and actin related protein(PC00039)	ARP9	Symbols: ATARP9 | ATARP9 (ACTIN-RELATED PROTEIN 9); protein binding | chr5:17469675-17473591 FORWARD
AT3G01090	29.4.1	protein.postranslational modification.kinase	1944.76	29213.3	3.87951	3.86647e-10	7.5226e-06	ARATH|TAIR=locus=2102132|UniProtKB=Q38997	SNF1-related protein kinase catalytic subunit alpha KIN10;KIN10;ortholog	SNF1-RELATED PROTEIN KINASE CATALYTIC SUBUNIT ALPHA KIN10 (PTHR24343:SF495)	non-receptor serine/threonine protein kinase(PC00167)	AT3G01090	Symbols: AKIN10, KIN10 | AKIN10 (Arabidopsis SNF1 kinase homolog 10); protein binding / protein kinase | chr3:31181-34487 REVERSE
AT5G56370	29.5.11.4.3.2	protein.degradation.ubiquitin.E3.SCF.FBOX	65.5246	325.033	2.28261	8.50644e-06	0.0165501	ARATH|TAIR=locus=2161088|UniProtKB=Q9FM94	FBD-associated F-box protein At5g56370;TAIR:locus:2161088;ortholog	F-BOX DOMAIN-CONTAINING PROTEIN (PTHR32212:SF302)	0	AT5G56370	F-box family protein | chr5:22835982-22837941 REVERSE
AT5G56380	29.5.11.4.3.2	protein.degradation.ubiquitin.E3.SCF.FBOX	528.66	1129.4	1.06494	2.4866e-05	0.0353292	ARATH|TAIR=locus=2161098|UniProtKB=Q9FM93	FBD-associated F-box protein At5g56380;TAIR:locus:2161098;ortholog	F-BOX DOMAIN-CONTAINING PROTEIN (PTHR32212:SF256)	0	AT5G56380	F-box family protein | chr5:22838672-22841015 REVERSE
AT5G38005	35.2	not assigned.unknown	47.4949	260.655	2.42804	3.1704e-05	0.0411223	0	0	0	0	AT5G38005	other RNA | chr5:15155067-15156088 FORWARD
AT1G71360	35.2	not assigned.unknown	258.303	1121.58	2.08841	3.61741e-07	0.00234601	ARATH|TAIR=locus=2825334|UniProtKB=F4I8I0	SUN domain-containing protein 4;SUN4;ortholog	SUN DOMAIN-CONTAINING PROTEIN 4 (PTHR12953:SF2)	structural protein(PC00211)	AT1G71360	FUNCTIONS IN: molecular_function unknown; INVOLVED IN: biological_process unknown; LOCATED IN: mitochondrion; CONTAINS InterPro DOMAIN/s: Sad1/UNC-like, C-terminal (InterPro:IPR012919), Galactose-binding like (InterPro:IPR008979); BEST Arabidopsis thaliana protein match is: unknown protein (TAIR:AT1G22882.1); Has 9785 Blast hits to 6992 proteins in 496 species: Archae - 108; Bacteria - 691; Metaz…
AT4G04223	35.2	not assigned.unknown	342.272	1350.93	1.95094	1.81648e-07	0.00176707	0	0	0	0	AT4G04223	other RNA | chr4:2036511-2037800 FORWARD

## Sheet: Table S2d
Table S2D. GENES DOWNREGULATED IN THE SNRK1α1-OE MUTANT AT THE END OF THE NIGHT
GeneID_TAIR	MapMan bin	MapMan bin description	TMM Average (Col-0)	TMM Average (OE)	logFC	PValue	FDR	Gene name /Gene symbol	Panther family/Subfamily	Panther protein class		Gene_name	Mapman_Description
AT1G75945	0	0	221.694	2.88045	-6.24154	3.02192e-06	0.00839922	ARATH|Gene_OrderedLocusName=At1g75945|UniProtKB=A0A1P8ATP0	Uncharacterized protein;At1g75945;ortholog	0	0	AT1G75945	0
AT4G17360	1.2	PS.photorespiration	465.24	133.076	-1.82557	2.43892e-05	0.0353292	ARATH|TAIR=locus=2130893|UniProtKB=F4JP46	Formyltetrahydrofolate deformylase 2, mitochondrial;PURU2;ortholog	FORMYLTETRAHYDROFOLATE DEFORMYLASE 2, MITOCHONDRIAL (PTHR42706:SF3)	hydrolase(PC00121)	PURU2	formyltetrahydrofolate deformylase/ hydroxymethyl-, formyl- and related transferase/ methyltransferase | chr4:9703547-9705468 REVERSE
AT5G57630	29.4	protein.postranslational modification	242.735	66.0141	-1.91581	1.38566e-05	0.0245085	ARATH|TAIR=locus=2174587|UniProtKB=Q94CG0	CBL-interacting serine/threonine-protein kinase 21;CIPK21;ortholog	CBL-INTERACTING SERINE/THREONINE-PROTEIN KINASE 21-RELATED (PTHR24343:SF123)	non-receptor serine/threonine protein kinase(PC00167)	CIPK21	Symbols: CIPK21, SnRK3.4 | CIPK21 (CBL-interacting protein kinase 21); ATP binding / kinase/ protein kinase/ protein serine/threonine kinase | chr5:23340847-23343258 REVERSE
AT3G55920	31.3.1	cell.cycle.peptidylprolyl isomerase	573.044	35.6233	-4.03824	8.85403e-07	0.0043066	ARATH|TAIR=locus=2081993|UniProtKB=Q8L8W5	Peptidyl-prolyl cis-trans isomerase CYP21-2;CYP21-2;ortholog	PEPTIDYL-PROLYL CIS-TRANS ISOMERASE CYP21-2 (PTHR11071:SF515)	chaperone(PC00072)	CYP21-2	peptidyl-prolyl cis-trans isomerase, putative / cyclophilin, putative / rotamase, putative | chr3:20743443-20745083 REVERSE
AT5G51720	35.2	not assigned.unknown	2107.17	902.603	-1.2489	6.35951e-06	0.0150439	ARATH|TAIR=locus=2165336|UniProtKB=Q9FLI7	CDGSH iron-sulfur domain-containing protein NEET;NEET;ortholog	CDGSH IRON-SULFUR DOMAIN-CONTAINING PROTEIN 2 HOMOLOG (PTHR13680:SF5)	0	NEET	unknown protein | chr5:21009592-21010345 FORWARD

## Sheet: Table S2e
Table S2E. GENES UPREGULATED IN THE SNRK1 SESQUI MUTANT AT THE END OF THE DAY
GeneID_TAIR	MapMan bin	MapMan bin description	TMM Average (Col-0)	TMM Average (sesqui)	logFC	PValue	FDR	Gene name /Gene symbol	Panther family/Subfamily	Panther protein class		Gene_name	Mapman_Description
AT1G64795	0	0	0.651871	46.0769	5.90821	5.40756e-05	0.0364251	ARATH|Gene_OrderedLocusName=At1g64795|UniProtKB=A0A1P8APL7	Uncharacterized protein;At1g64795;ortholog	0	0	AT1G64795	0
AT4G16590	10.2	cell wall.cellulose synthesis	124.189	920.491	2.88768	1.75411e-05	0.0211056	0	0	0	0	ATCSLA01	Symbols: ATCSLA01, CSLA01, ATCSLA1 | ATCSLA01; cellulose synthase/ glucosyltransferase/ transferase, transferring glycosyl groups | chr4:9345150-9349221 FORWARD
AT3G08860	13.2.4.1	amino acid metabolism.degradation.branched chain group.shared	53.411	344.936	2.68793	1.45774e-05	0.0204459	ARATH|TAIR=locus=2097623|UniProtKB=Q9SR86	Alanine--glyoxylate aminotransferase 2 homolog 3, mitochondrial;TAIR:locus:2097623;ortholog	ALANINE--GLYOXYLATE AMINOTRANSFERASE 2 HOMOLOG 3, MITOCHONDRIAL (PTHR45688:SF11)	0	PYD4	alanine--glyoxylate aminotransferase, putative / beta-alanine-pyruvate aminotransferase, putative / AGT, putative | chr3:2696559-2699158 REVERSE
AT5G01600	15.2	metal handling.binding, chelation and storage	718.142	2236.24	1.629	9.7495e-06	0.0159534	ARATH|TAIR=locus=2149755|UniProtKB=Q39101	Ferritin-1, chloroplastic;FER1;ortholog	FERRITIN-1, CHLOROPLASTIC (PTHR11431:SF113)	storage protein(PC00210)	FER1	Symbols: ATFER1, FER1 | ATFER1; ferric iron binding / iron ion binding | chr5:227953-230051 REVERSE
AT5G24150	17.3.1.2.99	hormone metabolism.brassinosteroid.synthesis-degradation.sterols.other	1013.62	2346.79	1.20858	5.25196e-05	0.0364251	ARATH|TAIR=locus=2151857|UniProtKB=O65404	Squalene epoxidase 5;SQE5;ortholog	SQUALENE EPOXIDASE 5-RELATED (PTHR10835:SF22)	oxygenase(PC00177)	SQE5	Symbols: SQP1, SQE5 | SQP1; squalene monooxygenase | chr5:8172332-8175431 REVERSE
AT1G58290	19.2	tetrapyrrole synthesis.glu-tRNA reductase	2914.03	7205.29	1.29929	2.47734e-06	0.009729	ARATH|TAIR=locus=2016605|UniProtKB=P42804	Glutamyl-tRNA reductase 1, chloroplastic;HEMA1;ortholog	GLUTAMYL-TRNA REDUCTASE 1, CHLOROPLASTIC (PTHR43120:SF1)	0	HEMA1	Symbols: HEMA1 | HEMA1; glutamyl-tRNA reductase | chr1:21623726-21626200 REVERSE
AT4G25100	21.6	redox.dismutases and catalases	232.548	10747.3	5.52569	6.83002e-06	0.0121922	ARATH|TAIR=locus=2117273|UniProtKB=P21276	Superoxide dismutase [Fe] 1, chloroplastic;FSD1;ortholog	SUPEROXIDE DISMUTASE [FE] 1, CHLOROPLASTIC (PTHR42769:SF8)	oxidoreductase(PC00176)	FSD1	Symbols: FSD1 | FSD1 (FE SUPEROXIDE DISMUTASE 1); copper ion binding / superoxide dismutase | chr4:12884300-12886695 REVERSE
AT5G17170	29.8	protein.assembly and cofactor ligation	3454.95	9883.53	1.51439	6.15031e-05	0.0364251	0	0	0	0	ENH1	Symbols: ENH1 | ENH1 (enhancer of sos3-1); electron carrier/ metal ion binding / protein binding | chr5:5649193-5651158 FORWARD
AT2G33380	30.3	signalling.calcium	369.874	768.127	1.0483	4.5439e-05	0.0343169	ARATH|TAIR=locus=2051129|UniProtKB=O22788	Probable peroxygenase 3;PXG3;ortholog	PEROXYGENASE 3-RELATED (PTHR31495:SF39)	oxygenase(PC00177)	PXG3	Symbols: RD20 | RD20 (RESPONSIVE TO DESSICATION 20); calcium ion binding | chr2:14144831-14146471 REVERSE
AT1G22160	33.99	development.unspecified	221.1	523.202	1.23721	5.29979e-05	0.0364251	ARATH|TAIR=locus=2030611|UniProtKB=Q8VY80	FCS-Like Zinc finger 5;FLZ5;ortholog	FCS-LIKE ZINC FINGER 5 (PTHR33059:SF4)	0	FLZ5	senescence-associated protein-related | chr1:7823149-7823971 FORWARD
AT1G64780	34.5	transport.ammonium	272.906	671.289	1.29656	9.71186e-05	0.0397296	ARATH|TAIR=locus=2010791|UniProtKB=Q9ZPJ8	Ammonium transporter 1 member 2;AMT1-2;ortholog	AMMONIUM TRANSPORTER 1 MEMBER 2 (PTHR11730:SF108)	primary active transporter(PC00068)	AMT1-2	Symbols: ATAMT1;2, AMT1;2 | ATAMT1;2 (AMMONIUM TRANSPORTER 1;2); ammonium transmembrane transporter | chr1:24060770-24062630 REVERSE
AT5G24380	34.12	transport.metal	64.1942	188.445	1.5454	0.000102734	0.0411693	ARATH|TAIR=locus=2152896|UniProtKB=Q6R3K9	Metal-nicotianamine transporter YSL2;YSL2;ortholog	METAL-NICOTIANAMINE TRANSPORTER YSL2 (PTHR31645:SF44)	transporter(PC00227)	YSL2	Symbols: YSL2, ATYSL2 | YSL2 (YELLOW STRIPE LIKE 2); oligopeptide transporter | chr5:8323895-8326705 FORWARD
AT1G78990	35.1	not assigned.no ontology	72.1898	263.518	1.85715	3.8963e-06	0.0109297	0	0	0	0	AT1G78990	transferase family protein | chr1:29713531-29714969 REVERSE
AT3G01345	35.2	not assigned.unknown	10.2846	13222.5	10.2978	5.60808e-11	1.1012e-06	0	0	0	0	AT3G01345	Expressed protein | chr3:129138-130749 FORWARD
AT2G11405	35.2	not assigned.unknown	1.43615e-17	81.4402	9.40449	7.78926e-05	0.0392756	0	0	0	0	AT2G11405	unknown protein | chr2:4543175-4543522 FORWARD
AT5G51720	35.2	not assigned.unknown	233.918	1151.21	2.29321	6.47288e-05	0.0364251	ARATH|TAIR=locus=2165336|UniProtKB=Q9FLI7	CDGSH iron-sulfur domain-containing protein NEET;NEET;ortholog	CDGSH IRON-SULFUR DOMAIN-CONTAINING PROTEIN 2 HOMOLOG (PTHR13680:SF5)	0	NEET	unknown protein | chr5:21009592-21010345 FORWARD
AT3G23170	35.2	not assigned.unknown	246.592	707.201	1.50891	6.58288e-06	0.0121922	ARATH|TAIR=locus=2086228|UniProtKB=Q9LTD3	At3g23170;TAIR:locus:2086228;ortholog	PUTATIVE-RELATED (PTHR33912:SF2)	0	AT3G23170	unknown protein | chr3:8267942-8268735 REVERSE
AT3G55646	35.2	not assigned.unknown	326.709	891.382	1.43971	3.78075e-05	0.0341266	0	0	0	0	AT3G55646	unknown protein | chr3:20644896-20646655 FORWARD

## Sheet: Table S2f
Table S2F. GENES DOWNREGULATED IN THE SNRK1 SESQUI MUTANT AT THE END OF THE DAY
GeneID_TAIR	MapMan bin	MapMan bin description	TMM Average (Col-0)	TMM Average (sesqui)	logFC	PValue	FDR	Gene name /Gene symbol	Panther family/Subfamily	Panther protein class		Gene_name	Mapman_Description
AT1G07373	0	0	476.92	55.8222	-3.10919	1.84712e-05	0.0211056	0	0	0	0	AT1G07373	0
AT1G07367	0	0	478.44	48.6325	-3.31768	1.76926e-05	0.0211056	0	0	0	0	AT1G07367	0
AT1G23020	15.1	metal handling.acquisition	3572.5	952.369	-1.91681	3.99731e-05	0.0341266	ARATH|TAIR=locus=2017789|UniProtKB=F4I4K7	Ferric reduction oxidase 3, mitochondrial;FRO3;ortholog	FERRIC REDUCTION OXIDASE 3, MITOCHONDRIAL-RELATED (PTHR11972:SF148)	oxidase(PC00175)	FRO3	Symbols: ATFRO3, FRO3 | FRO3; ferric-chelate reductase | chr1:8150086-8153357 REVERSE
AT1G56430	15.2	metal handling.binding, chelation and storage	3595.95	1435.99	-1.34302	6.44849e-05	0.0364251	ARATH|TAIR=locus=2010718|UniProtKB=Q9C7X5	Probable nicotianamine synthase 4;NAS4;ortholog	NICOTIANAMINE SYNTHASE 4-RELATED (PTHR32266:SF16)	0	NAS4	Symbols: ATNAS4, NAS4 | NAS4 (NICOTIANAMINE SYNTHASE 4); nicotianamine synthase | chr1:21136944-21138087 FORWARD
AT1G16400	16.5.1.1.1.6	secondary metabolism.sulfur-containing.glucosinolates.synthesis.aliphatic.CYP79F1/F2 monooxygenase	550.479	247.114	-1.17049	9.41753e-05	0.0397296	ARATH|TAIR=locus=2032865|UniProtKB=Q9FUY7	Hexahomomethionine N-hydroxylase;CYP79F2;ortholog	DIHOMOMETHIONINE N-HYDROXYLASE-RELATED (PTHR24298:SF684)	oxygenase(PC00177)	CYP79F2	Symbols: CYP79F2 | CYP79F2; oxidoreductase, acting on paired donors, with incorporation or reduction of molecular oxygen, NADH or NADPH as one donor, and incorporation of one atom of oxygen / oxygen binding | chr1:5605159-5607473 FORWARD
AT1G54010	16.5.1.3.1	secondary metabolism.sulfur-containing.glucosinolates.degradation.myrosinase	1508.79	601.306	-1.34341	8.54261e-05	0.0397296	ARATH|TAIR=locus=2014390|UniProtKB=Q8W4H8	Inactive GDSL esterase/lipase-like protein 23;GLL23;ortholog	GDSL ESTERASE/LIPASE 22-RELATED (PTHR45648:SF72)	lipase(PC00143)	GLL23	myrosinase-associated protein, putative | chr1:20158664-20160815 REVERSE
AT5G54510	17.2.3	hormone metabolism.auxin.induced-regulated-responsive-activated	818.834	348.383	-1.2481	9.4708e-05	0.0397296	ARATH|TAIR=locus=2147314|UniProtKB=Q9LSQ4	Indole-3-acetic acid-amido synthetase GH3.6;GH3.6;ortholog	INDOLE-3-ACETIC ACID-AMIDO SYNTHETASE GH3.6 (PTHR31901:SF37)	0	GH3.6	Symbols: GH3.6, DFL1 | DFL1 (DWARF IN LIGHT 1); indole-3-acetic acid amido synthetase | chr5:22131093-22133678 REVERSE
AT2G43620	20.1	stress.biotic	351.144	105.386	-1.75677	0.000122086	0.043587	ARATH|TAIR=locus=2043919|UniProtKB=O22841	Endochitinase At2g43620;TAIR:locus:2043919;ortholog	CHITIN-BINDING TYPE-1 DOMAIN-CONTAINING PROTEIN (PTHR22595:SF126)	0	AT2G43620	chitinase, putative | chr2:18093770-18095025 REVERSE
AT1G13609	20.1.7.12	stress.biotic.PR-proteins.plant defensins	3588.96	349.876	-3.3762	3.505e-06	0.0109297	0	0	0	0	IRP4	Encodes a defensin-like (DEFL) family protein. | chr1:4662721-4663192 FORWARD
AT3G56970	27.3.6	RNA.regulation of transcription.bHLH,Basic Helix-Loop-Helix family	459.705	56.006	-3.04002	1.93472e-05	0.0211056	ARATH|TAIR=locus=2080600|UniProtKB=Q9M1K1	Transcription factor ORG2;ORG2;ortholog	TRANSCRIPTION FACTOR ORG2-RELATED (PTHR13935:SF41)	basic helix-loop-helix transcription factor(PC00055)	ORG2	Symbols: BHLH038, ORG2 | BHLH038; DNA binding / transcription factor | chr3:21084110-21085150 REVERSE
AT5G04150	27.3.6	RNA.regulation of transcription.bHLH,Basic Helix-Loop-Helix family	110.706	11.7542	-3.24202	1.11237e-05	0.016802	ARATH|TAIR=locus=2146663|UniProtKB=Q9FYE6	Transcription factor bHLH101;BHLH101;ortholog	TRANSCRIPTION FACTOR ORG2-RELATED (PTHR13935:SF41)	basic helix-loop-helix transcription factor(PC00055)	BHLH101	Symbols: BHLH101 | BHLH101; DNA binding / transcription factor | chr5:1138559-1139476 REVERSE
AT2G41240	27.3.6	RNA.regulation of transcription.bHLH,Basic Helix-Loop-Helix family	1608.48	170.05	-3.25217	4.89835e-06	0.0113375	ARATH|TAIR=locus=2040287|UniProtKB=Q9ZVB5	Transcription factor bHLH100;BHLH100;ortholog	TRANSCRIPTION FACTOR BHLH100 (PTHR13935:SF129)	basic helix-loop-helix transcription factor(PC00055)	BHLH100	Symbols: BHLH100 | BHLH100 (BASIC HELIX-LOOP-HELIX PROTEIN 100); DNA binding / transcription factor | chr2:17198331-17199320 REVERSE
AT3G56980	27.3.6	RNA.regulation of transcription.bHLH,Basic Helix-Loop-Helix family	472.545	39.8368	-3.57971	4.5286e-07	0.00444618	ARATH|TAIR=locus=2080615|UniProtKB=Q9M1K0	Transcription factor ORG3;ORG3;ortholog	TRANSCRIPTION FACTOR ORG2-RELATED (PTHR13935:SF41)	basic helix-loop-helix transcription factor(PC00055)	ORG3	Symbols: BHLH039, ORG3 | BHLH039; DNA binding / transcription factor | chr3:21086546-21087494 REVERSE
AT5G53450	29.4	protein.postranslational modification	15511.5	5259.35	-1.57107	1.02991e-06	0.00674109	ARATH|TAIR=locus=2178456|UniProtKB=Q9LV04	Probable plastid-lipid-associated protein 14, chloroplastic;PAP14;ortholog	CYCLIN-DEPENDENT-LIKE KINASE 5 (PTHR24056:SF46)	non-receptor serine/threonine protein kinase(PC00167)	PAP14	Symbols: ORG1 | ORG1 (OBP3-responsive gene 1); ATP binding / kinase/ protein kinase | chr5:21688773-21692429 FORWARD
AT5G13740	34.2	transport.sugars	6016.64	2847.86	-1.09556	0.00010866	0.0415268	ARATH|TAIR=locus=2173254|UniProtKB=Q8RWN2	Protein ZINC INDUCED FACILITATOR 1;ZIF1;ortholog	PROTEIN ZINC INDUCED FACILITATOR 1 (PTHR23504:SF102)	0	ZIF1	Symbols: ZIF1 | ZIF1 (ZINC INDUCED FACILITATOR 1); carbohydrate transmembrane transporter/ sugar:hydrogen symporter/ tetracycline:hydrogen antiporter | chr5:4432306-4436668 FORWARD
AT1G64170	34.12	transport.metal	380.572	177.821	-1.10515	8.29841e-05	0.0397296	ARATH|TAIR=locus=2024578|UniProtKB=Q1HDT3	Cation/H(+) antiporter 16;CHX16;ortholog	CATION/H(+) ANTIPORTER 16 (PTHR32468:SF103)	transporter(PC00227)	CHX16	Symbols: ATCHX16, CHX16 | ATCHX16 (CATION/H+ EXCHANGER 16); monovalent cation:proton antiporter/ sodium:hydrogen antiporter | chr1:23815239-23818293 REVERSE
AT5G05250	35.2	not assigned.unknown	3214.85	1384.61	-1.22446	2.94743e-05	0.0289379	0	0	0	0	IRP6	unknown protein | chr5:1557037-1557998 REVERSE
AT2G30766	35.2	not assigned.unknown	1578.4	678.847	-1.22952	8.75763e-05	0.0397296	0	0	0	0	IMA3	unknown protein | chr2:13108007-13108470 FORWARD
AT1G47395	35.2	not assigned.unknown	1166.92	281.229	-2.07064	0.000116175	0.0425982	0	0	0	0	IMA2/IRP2	unknown protein | chr1:17383034-17383408 FORWARD
AT1G47400	35.2	not assigned.unknown	1378.09	321.655	-2.11873	6.00554e-05	0.0364251	0	0	0	0	IMA1/IRP1	unknown protein | chr1:17385717-17386186 FORWARD
AT2G14247	35.2	not assigned.unknown	1317.81	176.837	-2.91121	1.42595e-06	0.00700001	0	0	0	0	IRP3	Expressed protein | chr2:6034348-6034835 FORWARD
AT1G12030	35.2	not assigned.unknown	253.643	9.15281	-4.78331	0.000141692	0.0488116	ARATH|TAIR=locus=2008870|UniProtKB=O65376	At1g12030;TAIR:locus:2008870;ortholog	DUF506 FAMILY PROTEIN (DUF506) (PTHR31579:SF42)	0	AT1G12030	unknown protein | chr1:4064667-4066341 REVERSE

## Sheet: Table S2g
Table S2G. GENES UPREGULATED IN THE SNRK1 SESQUI MUTANT AT THE END OF THE NIGHT
GeneID_TAIR	MapMan bin	MapMan bin description	TMM Average (Col-0)	TMM Average (sesqui)	logFC	PValue	FDR	Gene name /Gene symbol	Panther family/Subfamily	Panther protein class		Gene_name	Mapman_Description
AT1G64795	0	0	0.335474	255.043	9.04548	2.54793e-09	2.49913e-05	ARATH|Gene_OrderedLocusName=At1g64795|UniProtKB=A0A1P8APL7	Uncharacterized protein;At1g64795;ortholog	0	0	AT1G64795	0
AT1G50745	0	0	3.62698	32.858	3.03178	0.000971376	0.0402563	ARATH|Gene_OrderedLocusName=At1g50745|UniProtKB=A0A1P8AP45	Plant mobile domain protein;At1g50745;ortholog	0	0	AT1G50745	0
AT3G09545	0	0	2.64348	22.7607	2.95999	0.0003687	0.0247698	0	0	0	0	AT3G09545	0
AT2G06995	0	0	22.2004	134.142	2.51077	2.69104e-05	0.00522674	0	0	0	0	AT2G06995	0
AT1G56600	3.1.1.1	minor CHO metabolism.raffinose family.galactinol synthases.known	97.6557	267.206	1.37496	0.000529895	0.0293305	ARATH|TAIR=locus=2027549|UniProtKB=Q9FXB2	Galactinol synthase 2;GOLS2;ortholog	GALACTINOL SYNTHASE 2 (PTHR11183:SF118)	glycosyltransferase(PC00111)	GOLS2	Symbols: AtGolS2 | AtGolS2 (Arabidopsis thaliana galactinol synthase 2); transferase, transferring glycosyl groups / transferase, transferring hexosyl groups | chr1:21207537-21209596 FORWARD
AT1G35910	3.2.2	minor CHO metabolism.trehalose.TPP	38.3803	155.283	1.91867	0.000261407	0.0204387	ARATH|TAIR=locus=2007651|UniProtKB=Q67XC9	Probable trehalose-phosphate phosphatase D;TPPD;ortholog	TREHALOSE-PHOSPHATE PHOSPHATASE C-RELATED (PTHR43768:SF43)	phosphatase(PC00181)	TPPD	trehalose-6-phosphate phosphatase, putative | chr1:13363003-13365060 REVERSE
AT4G22590	3.2.2	minor CHO metabolism.trehalose.TPP	327.892	1055.66	1.59178	6.46518e-07	0.000738538	ARATH|TAIR=locus=2127510|UniProtKB=Q9SUW0	Probable trehalose-phosphate phosphatase G;TPPG;ortholog	TREHALOSE-PHOSPHATE PHOSPHATASE F-RELATED (PTHR43768:SF17)	phosphatase(PC00181)	TPPG	trehalose-6-phosphate phosphatase, putative | chr4:11893499-11896480 REVERSE
AT5G65140	3.2.2	minor CHO metabolism.trehalose.TPP	225.744	720.669	1.57851	2.56577e-07	0.000457571	ARATH|TAIR=locus=2171850|UniProtKB=Q5HZ05	Probable trehalose-phosphate phosphatase J;TPPJ;ortholog	TREHALOSE-PHOSPHATE PHOSPHATASE J-RELATED (PTHR43768:SF44)	phosphatase(PC00181)	TPPJ	trehalose-6-phosphate phosphatase, putative | chr5:26019588-26022222 REVERSE
AT4G39770	3.2.2	minor CHO metabolism.trehalose.TPP	334.119	769.027	1.11033	1.08564e-05	0.00338046	ARATH|TAIR=locus=2135272|UniProtKB=Q8GWG2	Probable trehalose-phosphate phosphatase H;TPPH;ortholog	TREHALOSE-PHOSPHATE PHOSPHATASE H-RELATED (PTHR43768:SF29)	phosphatase(PC00181)	TPPH	trehalose-6-phosphate phosphatase, putative | chr4:18448980-18451293 REVERSE
AT4G26260	3.4.4	minor CHO metabolism.myo-inositol.myo inositol oxygenases	16.9514	166.871	3.19489	6.61302e-06	0.00268767	ARATH|TAIR=locus=2136839|UniProtKB=Q8H1S0	Inositol oxygenase 4;MIOX4;ortholog	INOSITOL OXYGENASE 4 (PTHR12588:SF4)	oxygenase(PC00177)	MIOX4	Symbols: MIOX4 | MIOX4; inositol oxygenase | chr4:13297698-13300387 FORWARD
AT2G19800	3.4.4	minor CHO metabolism.myo-inositol.myo inositol oxygenases	123.857	465.873	1.80957	6.8502e-05	0.00870759	ARATH|TAIR=locus=2052015|UniProtKB=O82200	Inositol oxygenase 2;MIOX2;ortholog	INOSITOL OXYGENASE 2 (PTHR12588:SF10)	oxygenase(PC00177)	MIOX2	Symbols: MIOX2 | MIOX2 (MYO-INOSITOL OXYGENASE 2); inositol oxygenase | chr2:8530896-8533508 REVERSE
AT3G49160	4.1.14	glycolysis.cytosolic branch.pyruvate kinase (PK)	235.403	530.123	1.07621	9.00973e-05	0.0102164	ARATH|TAIR=locus=2082866|UniProtKB=Q9M3B6	Plastidial pyruvate kinase 4, chloroplastic;PKP4;ortholog	PLASTIDIAL PYRUVATE KINASE 4, CHLOROPLASTIC (PTHR11817:SF76)	kinase(PC00137)	PKP4	pyruvate kinase family protein | chr3:18221994-18224885 REVERSE
AT4G24570	9.8	mitochondrial electron transport / ATP synthesis.uncoupling protein	404.984	1000.15	1.22247	0.000580188	0.030432	ARATH|TAIR=locus=2121974|UniProtKB=Q9SB52	Mitochondrial uncoupling protein 4;PUMP4;ortholog	MITOCHONDRIAL UNCOUPLING PROTEIN 4 (PTHR45618:SF50)	secondary carrier transporter(PC00258)	PUMP4	Symbols: DIC2 | mitochondrial substrate carrier family protein | chr4:12686459-12687650 FORWARD
AT1G56710	10.6.3	cell wall.degradation.pectate lyases and polygalacturonases	10.2383	61.5987	2.46265	0.000117506	0.0125278	0	0	0	0	PGL1	glycoside hydrolase family 28 protein / polygalacturonase (pectinase) family protein | chr1:21258008-21259933 REVERSE
AT2G20750	10.7	cell wall.modification	149.912	388.832	1.28081	5.42896e-06	0.00246258	ARATH|TAIR=locus=2051338|UniProtKB=Q9SKU2	Expansin-B1;EXPB1;ortholog	EXPANSIN-B1 (PTHR31692:SF59)	0	EXPB1	Symbols: ATEXPB1, EXPB1, ATHEXP BETA 1.5 | ATEXPB1 (ARABIDOPSIS THALIANA EXPANSIN B1) | chr2:8941119-8942689 FORWARD
AT1G04220	11.1.10	lipid metabolism.FA synthesis and FA elongation.beta ketoacyl CoA synthase	13.5687	45.2962	1.64265	0.000527916	0.0293305	ARATH|TAIR=locus=2020215|UniProtKB=Q5XEP9	3-ketoacyl-CoA synthase 2;KCS2;ortholog	3-KETOACYL-COA SYNTHASE 2 (PTHR31561:SF109)	0	KCS2	Symbols: KCS2 | KCS2 (3-KETOACYL-COA SYNTHASE 2); fatty acid elongase | chr1:1119699-1122526 REVERSE
AT5G59310	11.6	lipid metabolism.lipid transfer proteins etc	0.664586	44.6208	5.75375	0.000143353	0.0141921	ARATH|TAIR=locus=2168459|UniProtKB=Q9LLR6	Non-specific lipid-transfer protein 4;LTP4;ortholog	NON-SPECIFIC LIPID-TRANSFER PROTEIN 3-RELATED (PTHR33076:SF76)	0	LTP4	Symbols: LTP4 | LTP4 (LIPID TRANSFER PROTEIN 4); lipid binding | chr5:23925085-23925852 REVERSE
AT5G59320	11.6	lipid metabolism.lipid transfer proteins etc	7.95217	104.88	3.62018	0.00021791	0.0183466	ARATH|TAIR=locus=2168474|UniProtKB=Q9LLR7	Non-specific lipid-transfer protein 3;LTP3;ortholog	NON-SPECIFIC LIPID-TRANSFER PROTEIN 3-RELATED (PTHR33076:SF76)	0	LTP3	Symbols: LTP3 | LTP3 (LIPID TRANSFER PROTEIN 3); lipid binding | chr5:23928971-23929745 FORWARD
AT3G02020	13.1.3.6.1.1	amino acid metabolism.synthesis.aspartate family.misc.homoserine.aspartate kinase	1518.54	3293.02	1.01389	0.000652445	0.0329872	ARATH|TAIR=locus=2078638|UniProtKB=Q9S702	Aspartokinase 3, chloroplastic;AK3;ortholog	ASPARTOKINASE (PTHR21499:SF59)	amino acid kinase(PC00045)	AK3	Symbols: AK3 | AK3 (ASPARTATE KINASE 3); aspartate kinase | chr3:340546-343835 REVERSE
AT5G28030	13.1.5.3.1	amino acid metabolism.synthesis.serine-glycine-cysteine group.cysteine.OASTL	128.996	317.844	1.20634	5.75834e-05	0.00812672	ARATH|TAIR=locus=2143754|UniProtKB=F4K5T2	Bifunctional cystathionine gamma-lyase/cysteine synthase;DES1;ortholog	BIFUNCTIONAL CYSTATHIONINE GAMMA-LYASE/CYSTEINE SYNTHASE (PTHR10314:SF216)	lyase(PC00144)	DES1	cysteine synthase, putative / O-acetylserine (thiol)-lyase, putative / O-acetylserine sulfhydrylase, putative | chr5:10030406-10032451 REVERSE
AT4G35640	13.1.5.3.2	amino acid metabolism.synthesis.serine-glycine-cysteine group.cysteine.SAT	130.483	284.662	1.03755	0.000308697	0.0221927	ARATH|TAIR=locus=2127978|UniProtKB=Q8W2B8	Serine acetyltransferase 4;SAT4;ortholog	SERINE ACETYLTRANSFERASE 2-RELATED (PTHR42811:SF8)	acetyltransferase(PC00038)	SAT4	Symbols: ATSERAT3;2 | ATSERAT3;2 (Serine acetyltransferase 3;2); acetyltransferase/ serine O-acetyltransferase | chr4:16905579-16908357 REVERSE
AT3G08860	13.2.4.1	amino acid metabolism.degradation.branched chain group.shared	10.8916	108.501	3.20657	7.72353e-06	0.00280579	ARATH|TAIR=locus=2097623|UniProtKB=Q9SR86	Alanine--glyoxylate aminotransferase 2 homolog 3, mitochondrial;TAIR:locus:2097623;ortholog	ALANINE--GLYOXYLATE AMINOTRANSFERASE 2 HOMOLOG 3, MITOCHONDRIAL (PTHR45688:SF11)	0	PYD4	alanine--glyoxylate aminotransferase, putative / beta-alanine-pyruvate aminotransferase, putative / AGT, putative | chr3:2696559-2699158 REVERSE
AT5G09300	13.2.4.1	amino acid metabolism.degradation.branched chain group.shared	112.717	259.124	1.10087	0.000205442	0.0179162	ARATH|TAIR=locus=2184702|UniProtKB=Q84JL2	2-oxoisovalerate dehydrogenase subunit alpha 2, mitochondrial;TAIR:locus:2184702;ortholog	2-OXOISOVALERATE DEHYDROGENASE SUBUNIT ALPHA 2, MITOCHONDRIAL (PTHR43380:SF11)	dehydrogenase(PC00092)	AT5G09300	2-oxoisovalerate dehydrogenase, putative / 3-methyl-2-oxobutanoate dehydrogenase, putative / branched-chain alpha-keto acid dehydrogenase E1 alpha subunit, putative | chr5:2884179-2886863 REVERSE
AT1G09240	15.2	metal handling.binding, chelation and storage	100.327	297.061	1.46642	2.43896e-05	0.00488215	ARATH|TAIR=locus=2195301|UniProtKB=O80483	Nicotianamine synthase 3;NAS3;ortholog	NICOTIANAMINE SYNTHASE 3 (PTHR32266:SF12)	0	NAS3	Symbols: NAS3, ATNAS3 | NAS3 (NICOTIANAMINE SYNTHASE 3); nicotianamine synthase | chr1:2984881-2986130 FORWARD
AT5G04950	15.2	metal handling.binding, chelation and storage	513.661	1226.58	1.1722	4.85336e-05	0.0075574	ARATH|TAIR=locus=2175304|UniProtKB=Q9FF79	Nicotianamine synthase 1;NAS1;ortholog	NICOTIANAMINE SYNTHASE 1 (PTHR32266:SF14)	0	NAS1	Symbols: NAS1, ATNAS1 | NAS1 (NICOTIANAMINE SYNTHASE 1); nicotianamine synthase | chr5:1457645-1458890 REVERSE
AT4G12030	16.5.1.4.1	secondary metabolism.sulfur-containing.glucosinolates.transport.aliphatic	450.971	1048.51	1.11416	0.000791	0.0371095	ARATH|TAIR=locus=2118021|UniProtKB=F4JPW1	Probable sodium/metabolite cotransporter BASS5, chloroplastic;BASS5;ortholog	SODIUM/METABOLITE COTRANSPORTER BASS5, CHLOROPLASTIC-RELATED (PTHR10361:SF61)	primary active transporter(PC00068)	BASS5	bile acid:sodium symporter family protein | chr4:7210918-7212992 FORWARD
AT4G22880	16.8.1.1	secondary metabolism.flavonoids.anthocyanins.leucocyanidin dioxygenase	249.675	694.895	1.38652	0.00079399	0.0371095	ARATH|TAIR=locus=2127218|UniProtKB=Q96323	Leucoanthocyanidin dioxygenase;LDOX;ortholog	FE2OG DIOXYGENASE DOMAIN-CONTAINING PROTEIN-RELATED (PTHR47990:SF167)	oxygenase(PC00177)	LDOX	Symbols: LDOX, TDS4, TT18, ANS | LDOX (LEUCOANTHOCYANIDIN DIOXYGENASE); leucocyanidin oxygenase | chr4:12004768-12006209 REVERSE
AT3G29590	16.8.1.21	secondary metabolism.flavonoids.anthocyanins.anthocyanin 5-aromatic acyltransferase	71.561	216.915	1.50054	0.000253511	0.020216	ARATH|TAIR=locus=2093620|UniProtKB=Q9LJB4	Malonyl-CoA:anthocyanidin 5-O-glucoside-6''-O-malonyltransferase;5MAT;ortholog	MALONYL-COA:ANTHOCYANIDIN 5-O-GLUCOSIDE-6''-O-MALONYLTRANSFERASE (PTHR31625:SF51)	0	5MAT	Symbols: AT5MAT | AT5MAT; O-malonyltransferase/ transferase | chr3:11398917-11400266 REVERSE
AT1G03940	16.8.1.21	secondary metabolism.flavonoids.anthocyanins.anthocyanin 5-aromatic acyltransferase	70.109	160.567	1.09256	0.00117114	0.0444667	ARATH|TAIR=locus=2024127|UniProtKB=Q9ZWB4	Coumaroyl-CoA:anthocyanidin 3-O-glucoside-6''-O-coumaroyltransferase 1;3AT1;ortholog	COUMAROYL-COA:ANTHOCYANIDIN 3-O-GLUCOSIDE-6''-O-COUMAROYLTRANSFERASE 1-RELATED (PTHR31625:SF52)	0	3AT1	transferase family protein | chr1:1009542-1011056 REVERSE
AT5G42800	16.8.3.1	secondary metabolism.flavonoids.dihydroflavonols.dihydroflavonol 4-reductase	332.885	1142.99	1.68755	0.000223004	0.0184643	ARATH|TAIR=locus=2165427|UniProtKB=P51102	Dihydroflavonol 4-reductase;DFRA;ortholog	DIHYDROFLAVONOL 4-REDUCTASE (PTHR10366:SF613)	dehydratase(PC00091)	DFRA	Symbols: DFR, TT3, M318 | DFR (DIHYDROFLAVONOL 4-REDUCTASE); dihydrokaempferol 4-reductase | chr5:17164141-17165918 REVERSE
AT3G14440	17.1.1.1.10	hormone metabolism.abscisic acid.synthesis-degradation.synthesis.9-cis-epoxycarotenoid dioxygenase	29.1098	172.774	2.49031	1.26713e-05	0.00351095	ARATH|TAIR=locus=2091652|UniProtKB=Q9LRR7	9-cis-epoxycarotenoid dioxygenase NCED3, chloroplastic;NCED3;ortholog	9-CIS-EPOXYCAROTENOID DIOXYGENASE NCED3, CHLOROPLASTIC (PTHR10543:SF26)	oxygenase(PC00177)	NCED3	Symbols: NCED3, ATNCED3, STO1, SIS7 | NCED3 (NINE-CIS-EPOXYCAROTENOID DIOXYGENASE 3); 9-cis-epoxycarotenoid dioxygenase | chr3:4831288-4833599 REVERSE
AT5G15960	17.1.3	hormone metabolism.abscisic acid.induced-regulated-responsive-activated	9.29692	90.874	3.18862	0.000665127	0.0333703	ARATH|TAIR=locus=2146047|UniProtKB=P18612	Stress-induced protein KIN1;KIN1;ortholog	STRESS-INDUCED PROTEIN KIN1-RELATED (PTHR34191:SF23)	0	KIN1	Symbols: KIN1 | KIN1 | chr5:5209898-5210727 FORWARD
AT5G59220	17.1.3	hormone metabolism.abscisic acid.induced-regulated-responsive-activated	37.1932	315.492	3.01418	0.000100126	0.0110239	ARATH|TAIR=locus=2168449|UniProtKB=Q9FIF5	Probable protein phosphatase 2C 78;SAG113;ortholog	PROTEIN PHOSPHATASE 2C 78-RELATED (PTHR47992:SF31)	0	HAI1/SAG113	protein phosphatase 2C, putative / PP2C, putative | chr5:23894404-23896619 REVERSE
AT5G23370	17.1.3	hormone metabolism.abscisic acid.induced-regulated-responsive-activated	19.2045	68.9723	1.74888	0.000136504	0.0137323	ARATH|TAIR=locus=2166806|UniProtKB=Q9FMW4	Putative GEM-like protein 8;TAIR:locus:2166806;ortholog	GEM-LIKE PROTEIN 6-RELATED (PTHR31969:SF54)	0	AT5G23370	GRAM domain-containing protein / ABA-responsive protein-related | chr5:7863331-7864271 REVERSE
AT5G23350	17.1.3	hormone metabolism.abscisic acid.induced-regulated-responsive-activated	94.592	218.156	1.10931	6.2732e-05	0.00844017	ARATH|EnsemblGenome=AT5G23350|UniProtKB=Q9FMW6	GEM-like protein 6;AT5G23350;ortholog	GEM-LIKE PROTEIN 6-RELATED (PTHR31969:SF54)	0	AT5G23350	GRAM domain-containing protein / ABA-responsive protein-related | chr5:7858253-7859387 REVERSE
AT4G37390	17.2.3	hormone metabolism.auxin.induced-regulated-responsive-activated	35.9816	85.5658	1.16162	0.00115349	0.0443685	ARATH|TAIR=locus=2126362|UniProtKB=Q9SZT9	Indole-3-acetic acid-amido synthetase GH3.2;GH3.2;ortholog	INDOLE-3-ACETIC ACID-AMIDO SYNTHETASE GH3.2-RELATED (PTHR31901:SF7)	0	YDK1	Symbols: YDK1, GH3.2, BRU6, GH3-2, AUR3 | BRU6; indole-3-acetic acid amido synthetase | chr4:17579657-17582022 FORWARD
AT3G23630	17.4.1	hormone metabolism.cytokinin.synthesis-degradation	2.65755	18.7087	2.67007	0.000811077	0.0373589	ARATH|TAIR=locus=2088025|UniProtKB=Q94ID1	Adenylate isopentenyltransferase 7, mitochondrial;IPT7;ortholog	ADENYLATE ISOPENTENYLTRANSFERASE 7, MITOCHONDRIAL (PTHR11088:SF56)	RNA processing factor(PC00147)	IPT7	Symbols: ATIPT7, IPT7 | ATIPT7; ATP binding / tRNA isopentenyltransferase/ transferase, transferring alkyl or aryl (other than methyl) groups | chr3:8488695-8490210 FORWARD
AT3G15210	17.5.2	hormone metabolism.ethylene.signal transduction	572.946	1276.99	1.06137	2.57222e-05	0.00504593	ARATH|TAIR=locus=2087065|UniProtKB=O80340	Ethylene-responsive transcription factor 4;ERF4;ortholog	ETHYLENE-RESPONSIVE TRANSCRIPTION FACTOR 4 (PTHR31677:SF82)	DNA-binding transcription factor(PC00218)	ERF4	Symbols: ATERF-4, ERF4, RAP2.5, ATERF4 | ERF4 (ETHYLENE RESPONSIVE ELEMENT BINDING FACTOR 4); DNA binding / protein binding / transcription factor/ transcription repressor | chr3:5121422-5122562 FORWARD
AT1G19640	17.7.1.10	hormone metabolism.jasmonate.synthesis-degradation.jasmonate-O-methyltransferase	254.284	586.5	1.10891	1.75281e-05	0.00426345	ARATH|TAIR=locus=2013149|UniProtKB=Q9AR07	Jasmonate O-methyltransferase;JMT;ortholog	JASMONATE O-METHYLTRANSFERASE (PTHR31009:SF91)	methyltransferase(PC00155)	JMT	Symbols: JMT | JMT (JASMONIC ACID CARBOXYL METHYLTRANSFERASE); jasmonate O-methyltransferase | chr1:6788885-6791846 REVERSE
AT1G19180	17.7.2	hormone metabolism.jasmonate.signal transduction	331.661	993.559	1.48036	1.43739e-05	0.00375963	ARATH|TAIR=locus=2202180|UniProtKB=Q9LMA8	Protein TIFY 10A;TIFY10A;ortholog	PROTEIN TIFY 10A (PTHR33077:SF52)	0	TIFY10A	Symbols: JAZ1, TIFY10A | JAZ1 (JASMONATE-ZIM-DOMAIN PROTEIN 1); protein binding | chr1:6622094-6623620 FORWARD
AT1G05680	17.8.1	hormone metabolism.salicylic acid.synthesis-degradation	2.66171	39.624	3.75394	0.000365476	0.0246501	ARATH|TAIR=locus=2031983|UniProtKB=Q9SYK9	UDP-glycosyltransferase 74E2;UGT74E2;ortholog	UDP-GLYCOSYLTRANSFERASE 74E1-RELATED (PTHR11926:SF1432)	transferase(PC00220)	UGT74E2	UDP-glucoronosyl/UDP-glucosyl transferase family protein | chr1:1703092-1704691 REVERSE
AT3G05650	20.1.7	stress.biotic.PR-proteins	236.324	649.627	1.36285	1.09151e-06	0.000930967	ARATH|TAIR=locus=2078112|UniProtKB=Q9M9X0	Receptor-like protein 32;RLP32;ortholog	RECEPTOR-LIKE PROTEIN 32-RELATED (PTHR27004:SF242)	0	AtRLP32	Symbols: AtRLP32 | AtRLP32 (Receptor Like Protein 32); kinase/ protein binding | chr3:1645680-1648573 REVERSE
AT1G73330	20.1.7.6	stress.biotic.PR-proteins.proteinase inhibitors	42.456	347.852	2.93373	1.06233e-06	0.000930967	ARATH|TAIR=locus=2206905|UniProtKB=Q39091	Kunitz trypsin inhibitor 1;KTI1;ortholog	KUNITZ TRYPSIN INHIBITOR 1-RELATED (PTHR33107:SF13)	protease inhibitor(PC00191)	ATDR4	Symbols: ATDR4 | ATDR4; peptidase inhibitor | chr1:27568718-27569717 REVERSE
AT2G42540	20.2.2	stress.abiotic.cold	122.649	1176.44	3.15571	0.000174852	0.0160629	0	0	0	0	COR15A	Symbols: COR15A, COR15 | COR15A (COLD-REGULATED 15A) | chr2:17711037-17712092 REVERSE
AT2G42530	20.2.2	stress.abiotic.cold	100.131	306.428	1.52893	0.000785053	0.0369314	0	0	0	0	COR15B	Symbols: COR15B | COR15B (COLD REGULATED 15B) | chr2:17709036-17709945 REVERSE
AT1G04540	20.2.2	stress.abiotic.cold	182.773	396.48	1.02292	1.41481e-05	0.00375963	0	0	0	0	AT1G04540	C2 domain-containing protein | chr1:1237256-1239061 FORWARD
AT4G25100	21.6	redox.dismutases and catalases	131.458	9104.62	6.01779	2.39355e-08	7.8257e-05	ARATH|TAIR=locus=2117273|UniProtKB=P21276	Superoxide dismutase [Fe] 1, chloroplastic;FSD1;ortholog	SUPEROXIDE DISMUTASE [FE] 1, CHLOROPLASTIC (PTHR42769:SF8)	oxidoreductase(PC00176)	FSD1	Symbols: FSD1 | FSD1 (FE SUPEROXIDE DISMUTASE 1); copper ion binding / superoxide dismutase | chr4:12884300-12886695 REVERSE
AT4G20320	23.1.1.10	nucleotide metabolism.synthesis.pyrimidine.CTP synthetase	179.3	712.173	1.90049	1.02455e-06	0.000930967	0	0	0	0	AT4G20320	CTP synthase/ catalytic | chr4:10974579-10979464 FORWARD
AT1G30820	23.1.1.10	nucleotide metabolism.synthesis.pyrimidine.CTP synthetase	2417.95	6255.2	1.27323	4.09519e-05	0.00691223	0	0	0	0	AT1G30820	CTP synthase, putative / UTP--ammonia ligase, putative | chr1:10944913-10949458 REVERSE
AT5G16080	24	Biodegradation of Xenobiotics	91.6999	216.766	1.15486	0.000170282	0.0160629	ARATH|TAIR=locus=2146097|UniProtKB=Q9LFR7	Probable carboxylesterase 17;CXE17;ortholog	CARBOXYLESTERASE 17-RELATED (PTHR23024:SF589)	deacetylase(PC00087)	CXE17	Symbols: AtCXE17 | AtCXE17 (Arabidopsis thaliana carboxyesterase 17); hydrolase | chr5:5252315-5253618 REVERSE
AT1G02850	26.3	misc.gluco-, galacto- and mannosidases	56.7897	156.179	1.36002	0.000902938	0.0391879	ARATH|TAIR=locus=2024685|UniProtKB=B3H5Q1	Beta-glucosidase 11;BGLU11;ortholog	BETA-GLUCOSIDASE 11 (PTHR10353:SF294)	glycosidase(PC00110)	BGLU11	Symbols: BGLU11 | BGLU11 (BETA GLUCOSIDASE 11); catalytic/ cation binding / hydrolase, hydrolyzing O-glycosyl compounds | chr1:630505-633259 FORWARD
AT4G39010	26.3.4	misc.gluco-, galacto- and mannosidases.endoglucanase	69.7549	151.926	1.03284	0.000527714	0.0293305	ARATH|TAIR=locus=2120242|UniProtKB=Q93YQ7	Endoglucanase 24;TAIR:locus:2120242;ortholog	ENDOGLUCANASE 24 (PTHR22298:SF129)	0	AtGH9B18	Symbols: AtGH9B18 | AtGH9B18 (Arabidopsis thaliana glycosyl hydrolase 9B18); catalytic/ hydrolase, hydrolyzing O-glycosyl compounds | chr4:18175902-18179183 REVERSE
AT1G26450	26.4	misc.beta 1,3 glucan hydrolases	156.64	369.442	1.14088	0.00125436	0.0462535	ARATH|TAIR=locus=2197980|UniProtKB=Q9FZD0	Carbohydrate-binding X8 domain-containing protein;TAIR:locus:2197980;ortholog	CARBOHYDRATE-BINDING X8 DOMAIN-CONTAINING PROTEIN-RELATED (PTHR31044:SF117)	0	AT1G26450	beta-1,3-glucanase-related | chr1:9148710-9150250 REVERSE
AT3G56790	27.1.1	RNA.processing.splicing	12.2087	49.3623	1.90219	0.000282762	0.0212526	0	0	0	0	AT3G56790	RNA splicing factor-related | chr3:21033835-21034455 REVERSE
AT4G28140	27.3.3	RNA.regulation of transcription.AP2/EREBP, APETALA2/Ethylene-responsive element binding protein family	1.32335	33.5936	4.44199	0.000224957	0.0184643	ARATH|TAIR=locus=2123708|UniProtKB=Q9M0J3	Ethylene-responsive transcription factor ERF054;ERF054;ortholog	ETHYLENE-RESPONSIVE TRANSCRIPTION FACTOR ERF054 (PTHR31657:SF36)	DNA-binding transcription factor(PC00218)	ERF054	AP2 domain-containing transcription factor, putative | chr4:13974691-13975908 REVERSE
AT1G64380	27.3.3	RNA.regulation of transcription.AP2/EREBP, APETALA2/Ethylene-responsive element binding protein family	134.574	347.926	1.28005	4.78881e-05	0.0075574	ARATH|TAIR=locus=2014185|UniProtKB=Q9C7W2	Ethylene-responsive transcription factor ERF061;ERF061;ortholog	ETHYLENE-RESPONSIVE TRANSCRIPTION FACTOR ERF061 (PTHR31657:SF20)	DNA-binding transcription factor(PC00218)	ERF061	AP2 domain-containing transcription factor, putative | chr1:23890646-23892173 REVERSE
AT2G22200	27.3.3	RNA.regulation of transcription.AP2/EREBP, APETALA2/Ethylene-responsive element binding protein family	59.6043	140.652	1.1441	0.000470656	0.0274788	ARATH|TAIR=locus=2060385|UniProtKB=Q9SIE4	Ethylene-responsive transcription factor ERF056;ERF056;ortholog	ETHYLENE-RESPONSIVE TRANSCRIPTION FACTOR ERF056 (PTHR31657:SF29)	DNA-binding transcription factor(PC00218)	ERF056	AP2 domain-containing transcription factor | chr2:9443128-9444423 REVERSE
AT3G21330	27.3.6	RNA.regulation of transcription.bHLH,Basic Helix-Loop-Helix family	1.31725	24.1194	3.97825	0.000657349	0.0331387	ARATH|TAIR=locus=2089418|UniProtKB=Q8S3D2	Transcription factor bHLH87;BHLH87;ortholog	TRANSCRIPTION FACTOR BHLH87 (PTHR45914:SF12)	DNA-binding transcription factor(PC00218)	BHLH87	basic helix-loop-helix (bHLH) family protein | chr3:7507240-7509175 FORWARD
AT5G46830	27.3.6	RNA.regulation of transcription.bHLH,Basic Helix-Loop-Helix family	5.97277	44.99	2.80711	0.000285597	0.0213838	ARATH|TAIR=locus=2172932|UniProtKB=Q9LUK7	Transcription factor bHLH28;BHLH28;ortholog	TRANSCRIPTION FACTOR BHLH28 (PTHR11514:SF116)	0	BHLH28	basic helix-loop-helix (bHLH) family protein | chr5:19002719-19004254 FORWARD
AT3G22100	27.3.6	RNA.regulation of transcription.bHLH,Basic Helix-Loop-Helix family	4.63497	23.6482	2.24319	0.00120941	0.0452272	ARATH|TAIR=locus=2095612|UniProtKB=Q9LRJ4	Transcription factor bHLH117;BHLH117;ortholog	TRANSCRIPTION FACTOR BHLH117 (PTHR16223:SF290)	basic helix-loop-helix transcription factor(PC00055)	BHLH117	basic helix-loop-helix (bHLH) family protein | chr3:7783711-7784469 REVERSE
AT5G41315	27.3.6	RNA.regulation of transcription.bHLH,Basic Helix-Loop-Helix family	28.4002	71.4274	1.23093	0.00123939	0.0458739	ARATH|TAIR=locus=504954829|UniProtKB=Q9FN69	Transcription factor GLABRA 3;GL3;ortholog	TRANSCRIPTION FACTOR GLABRA 3 (PTHR46266:SF6)	DNA-binding transcription factor(PC00218)	GL3	Symbols: GL3, MYC6.2 | GL3 (GLABROUS 3); protein binding / transcription factor | chr5:16529455-16532879 FORWARD
AT5G46690	27.3.6	RNA.regulation of transcription.bHLH,Basic Helix-Loop-Helix family	302.597	687.854	1.09265	6.40047e-05	0.00848365	ARATH|TAIR=locus=2178560|UniProtKB=Q56XR0	Transcription factor bHLH71;BHLH71;ortholog	MAX-BINDING PROTEIN MNT (PTHR11969:SF54)	basic helix-loop-helix transcription factor(PC00055)	BHLH71	Symbols: bHLH071 | bHLH071 (beta HLH protein 71); DNA binding / transcription factor | chr5:18945615-18947637 FORWARD
AT1G27730	27.3.11	RNA.regulation of transcription.C2H2 zinc finger family	586.881	1285.86	1.0391	6.90108e-06	0.00268767	ARATH|TAIR=locus=2199246|UniProtKB=Q96289	Zinc finger protein ZAT10;ZAT10;ortholog	ZINC FINGER PROTEIN ZAT10 (PTHR45988:SF61)	C2H2 zinc finger transcription factor(PC00248)	ZAT10	Symbols: STZ, ZAT10 | STZ (salt tolerance zinc finger); nucleic acid binding / transcription factor/ transcription repressor/ zinc ion binding | chr1:9648141-9649073 REVERSE
AT1G18710	27.3.25	RNA.regulation of transcription.MYB domain transcription factor family	39.2423	115.015	1.44359	0.000599743	0.0310427	0	0	0	0	AtMYB47	Symbols: AtMYB47 | AtMYB47 (myb domain protein 47); DNA binding / transcription factor | chr1:6450594-6453114 FORWARD
AT4G32280	27.3.40	RNA.regulation of transcription.Aux/IAA family	20.2076	64.8839	1.58879	0.000473424	0.0275583	ARATH|TAIR=locus=2116505|UniProtKB=Q93WC4	Auxin-responsive protein IAA29;IAA29;ortholog	AUXIN-RESPONSIVE PROTEIN IAA29 (PTHR31734:SF44)	0	IAA29	Symbols: IAA29 | IAA29 (INDOLE-3-ACETIC ACID INDUCIBLE 29); transcription factor | chr4:15583387-15584769 FORWARD
AT3G13960	27.3.50	RNA.regulation of transcription.General Transcription	80.6942	179.746	1.06546	0.0013231	0.048118	ARATH|TAIR=locus=2088272|UniProtKB=Q8L8A6	Growth-regulating factor 5;GRF5;ortholog	GROWTH-REGULATING FACTOR 5 (PTHR31602:SF60)	0	GRF5	Symbols: AtGRF5 | AtGRF5 (GROWTH-REGULATING FACTOR 5); transcription activator | chr3:4608383-4610399 FORWARD
AT4G38340	27.3.60	RNA.regulation of transcription.NIN-like bZIP-related family	32.013	127.342	1.89499	3.72663e-05	0.006769	ARATH|TAIR=locus=2121738|UniProtKB=Q9SVF1	Protein NLP3;NLP3;ortholog	PROTEIN NLP3 (PTHR32002:SF31)	0	NLP3	RWP-RK domain-containing protein | chr4:17954710-17957828 FORWARD
AT5G37540	27.3.99	RNA.regulation of transcription.unclassified	122.345	319.532	1.29565	1.6618e-05	0.00417862	0	0	0	0	AT5G37540	aspartyl protease family protein | chr5:14912835-14914431 FORWARD
AT1G07430	29.4	protein.postranslational modification	5.64241	39.173	2.69311	0.000107076	0.0116695	ARATH|TAIR=locus=2025087|UniProtKB=Q9LNW3	Protein phosphatase 2C 3;AIP1;ortholog	PROTEIN PHOSPHATASE 2C 3 (PTHR47992:SF96)	0	HAI2/AIP1	protein phosphatase 2C, putative / PP2C, putative | chr1:2280835-2282828 REVERSE
AT3G05640	29.4	protein.postranslational modification	78.8967	214.368	1.34626	0.000351611	0.0241173	ARATH|TAIR=locus=2078117|UniProtKB=Q9M9W9	Probable protein phosphatase 2C 34;TAIR:locus:2078117;ortholog	PROTEIN PHOSPHATASE 2C 34-RELATED (PTHR47992:SF48)	0	AT3G05640	protein phosphatase 2C, putative / PP2C, putative | chr3:1640393-1643253 REVERSE
AT2G34650	29.4	protein.postranslational modification	109.82	270.092	1.20488	8.24485e-05	0.00980961	ARATH|TAIR=locus=2062268|UniProtKB=O64682	Protein kinase PINOID;PID;ortholog	PROTEIN KINASE PINOID (PTHR45637:SF6)	0	PID	Symbols: PID, ABR | PID (PINOID); kinase/ protein kinase/ protein serine/threonine kinase | chr2:14589760-14591788 REVERSE
AT4G26330	29.5.1	protein.degradation.subtilases	0.335474	12.1239	4.67047	0.000428854	0.0263301	ARATH|TAIR=locus=2136824|UniProtKB=Q9STQ2	Subtilisin-like protease SBT3.18;SBT3.18;ortholog	SUBTILISIN-LIKE PROTEASE SBT3.18 (PTHR10795:SF468)	serine protease(PC00203)	UNE17	Symbols: UNE17, ATSBT3.18 | UNE17 (UNFERTILIZED EMBRYO SAC 17); identical protein binding / serine-type endopeptidase | chr4:13320408-13323461 FORWARD
AT4G11320	29.5.3	protein.degradation.cysteine protease	143.018	580.377	1.92789	5.2953e-05	0.0079444	ARATH|TAIR=locus=2128253|UniProtKB=Q9SUS9	Probable cysteine protease RDL5;RDL5;ortholog	CYSTEINE PROTEASE RDL4-RELATED (PTHR12411:SF800)	cysteine protease(PC00081)	RDL5	cysteine proteinase, putative | chr4:6887254-6889059 FORWARD
AT2G18193	29.5.9	protein.degradation.AAA type	42.0823	136.019	1.59872	0.000263598	0.0204387	ARATH|TAIR=locus=1005716649|UniProtKB=Q8GW96	AAA-ATPase At2g18193;TAIR:locus:1005716649;ortholog	ADENOSINETRIPHOSPHATASE (PTHR23070:SF153)	0	AT2G18193	AAA-type ATPase family protein | chr2:7917505-7919277 REVERSE
AT3G21660	29.5.11	protein.degradation.ubiquitin	7.60267	31.1779	1.92266	0.00073376	0.0356291	ARATH|TAIR=locus=2089920|UniProtKB=F4IXN6	Plant UBX domain-containing protein 6;PUX6;ortholog	PLANT UBX DOMAIN-CONTAINING PROTEIN 5-RELATED (PTHR23333:SF43)	protein-binding activity modulator(PC00095)	AT3G21660	UBX domain-containing protein | chr3:7624495-7626654 REVERSE
AT2G47560	29.5.11.4.2	protein.degradation.ubiquitin.E3.RING	5.32188	40.6138	2.82577	0.000488623	0.0279455	ARATH|TAIR=locus=2062008|UniProtKB=O22255	RING-H2 finger protein ATL64;ATL64;ortholog	RING-H2 FINGER PROTEIN ATL5-RELATED (PTHR45768:SF34)	ubiquitin-protein ligase(PC00234)	ATL64	zinc finger (C3HC4-type RING finger) family protein | chr2:19511717-19512728 REVERSE
AT1G60190	29.5.11.4.2	protein.degradation.ubiquitin.E3.RING	68.4958	247.308	1.77071	4.90035e-05	0.0075574	ARATH|TAIR=locus=2195563|UniProtKB=O80742	U-box domain-containing protein 19;PUB19;ortholog	U-BOX DOMAIN-CONTAINING PROTEIN 19 (PTHR23315:SF307)	ubiquitin-protein ligase(PC00234)	PUB19	armadillo/beta-catenin repeat family protein / U-box domain-containing protein | chr1:22198403-22200678 FORWARD
AT3G62690	29.5.11.4.2	protein.degradation.ubiquitin.E3.RING	49.0372	149.81	1.51437	8.45394e-05	0.00984893	ARATH|TAIR=locus=2081740|UniProtKB=Q9LZJ6	RING-H2 finger protein ATL5;ATL5;ortholog	RING-H2 FINGER PROTEIN ATL5-RELATED (PTHR45768:SF34)	ubiquitin-protein ligase(PC00234)	ATL5	Symbols: ATL5 | ATL5 (ATL5); protein binding / zinc ion binding | chr3:23185348-23186701 REVERSE
AT2G33580	30.2.21	signalling.receptor kinases.lysine motif	365.41	838.051	1.10598	4.43931e-05	0.00725717	ARATH|TAIR=locus=2050987|UniProtKB=O22808	Protein LYK5;LYK5;ortholog	PROTEIN LYK5 (PTHR45927:SF6)	transmembrane signal receptor(PC00197)	LYK5	protein kinase family protein / peptidoglycan-binding LysM domain-containing protein | chr2:14219623-14221861 REVERSE
AT5G47850	30.2.26	signalling.receptor kinases.crinkly like	74.8889	207.947	1.36539	0.00081128	0.0373589	ARATH|TAIR=locus=2160952|UniProtKB=Q9FIJ6	Serine/threonine-protein kinase-like protein CCR4;CCR4;ortholog	SERINE/THREONINE-PROTEIN KINASE-LIKE PROTEIN CCR4 (PTHR46146:SF4)	non-receptor serine/threonine protein kinase(PC00167)	CCR4	Symbols: CCR4 | CCR4 (ARABIDOPSIS THALIANA CRINKLY4 RELATED 4); kinase | chr5:19378701-19381082 REVERSE
AT2G33380	30.3	signalling.calcium	384.564	1123.17	1.45573	2.29791e-05	0.00481695	ARATH|TAIR=locus=2051129|UniProtKB=O22788	Probable peroxygenase 3;PXG3;ortholog	PEROXYGENASE 3-RELATED (PTHR31495:SF39)	oxygenase(PC00177)	PXG3	Symbols: RD20 | RD20 (RESPONSIVE TO DESSICATION 20); calcium ion binding | chr2:14144831-14146471 REVERSE
AT5G57010	30.3	signalling.calcium	85.7748	219.444	1.25317	0.000263467	0.0204387	ARATH|TAIR=locus=2164655|UniProtKB=Q058N0	IQ domain-containing protein IQM5;IQM5;ortholog	IQ DOMAIN-CONTAINING PROTEIN IQM5 (PTHR31250:SF27)	0	IQM5	calmodulin-binding family protein | chr5:23068037-23070412 FORWARD
AT1G21550	30.3	signalling.calcium	48.55	119.223	1.21506	0.000944911	0.0398527	ARATH|TAIR=locus=2027047|UniProtKB=Q9LPK5	Probable calcium-binding protein CML44;CML44;ortholog	CALCIUM-BINDING PROTEIN CML44-RELATED (PTHR10891:SF530)	calmodulin-related(PC00061)	CML44	calcium-binding protein, putative | chr1:7553101-7553876 REVERSE
AT3G22930	30.3	signalling.calcium	90.0347	198.882	1.05288	0.000865748	0.0382167	ARATH|TAIR=locus=2084543|UniProtKB=Q9LIK5	Calmodulin-like protein 11;CML11;ortholog	CALMODULIN-LIKE PROTEIN 11 (PTHR23050:SF394)	calmodulin-related(PC00061)	CML11	calmodulin, putative | chr3:8124083-8125931 REVERSE
AT4G27360	31.1	cell.organisation	44.8898	111.551	1.22859	0.000938919	0.0398527	0	0	0	0	AT4G27360	dynein light chain, putative | chr4:13693957-13694658 FORWARD
AT1G25425	33	development	63.6429	137.008	1.01389	0.000949122	0.0398562	ARATH|TAIR=locus=1009023110|UniProtKB=Q6IWB1	CLAVATA3/ESR (CLE)-related protein 43;CLE43;ortholog	CLAVATA3/ESR (CLE)-RELATED PROTEIN 43 (PTHR37184:SF2)	0	CLE43	Symbols: CLE43 | CLE43 (CLAVATA3/ESR-RELATED 43) | chr1:8922700-8923331 FORWARD
AT5G06760	33.2	development.late embryogenesis abundant	5.31265	47.8316	3.08389	0.000855847	0.0381242	ARATH|TAIR=locus=2170239|UniProtKB=Q9FG31	Late embryogenesis abundant protein 46;LEA46;ortholog	LATE EMBRYOGENESIS ABUNDANT PROTEIN 46 (PTHR33493:SF2)	0	LEA46	late embryogenesis abundant group 1 domain-containing protein / LEA group 1 domain-containing protein | chr5:2089492-2090430 REVERSE
AT5G46590	33.99	development.unspecified	12.5864	80.6805	2.58329	9.35434e-06	0.00316386	ARATH|TAIR=locus=2142285|UniProtKB=Q9LS24	NAC domain-containing protein 96;NAC096;ortholog	NAC DOMAIN-CONTAINING PROTEIN 96 (PTHR31989:SF405)	0	anac096	Symbols: anac096 | anac096 (Arabidopsis NAC domain containing protein 96); transcription factor | chr5:18905325-18906848 FORWARD
AT4G13395	33.99	development.unspecified	21.5647	123.335	2.41134	4.83014e-05	0.0075574	0	0	0	0	DVL10	Symbols: DVL10, RTFL12 | RTFL12 (ROTUNDIFOLIA LIKE 12) | chr4:7785687-7786113 REVERSE
AT5G48850	33.99	development.unspecified	157.522	648.683	1.95419	3.19117e-07	0.000521676	ARATH|TAIR=locus=2156574|UniProtKB=Q8GXU5	Protein SULFUR DEFICIENCY-INDUCED 1;SDI1;ortholog	PROTEIN SULFUR DEFICIENCY-INDUCED 1 (PTHR36326:SF14)	0	SDI1	Symbols: ATSDI1 | ATSDI1 (SULPHUR DEFICIENCY-INDUCED 1); binding | chr5:19805437-19807759 REVERSE
AT5G18840	34.2	transport.sugars	12.255	54.3389	2.04161	0.00057663	0.0304079	ARATH|TAIR=locus=2144975|UniProtKB=Q8LBI9	Sugar transporter ERD6-like 16;TAIR:locus:2144975;ortholog	SUGAR TRANSPORTER ERD6-LIKE 16 (PTHR48021:SF37)	0	AT5G18840	sugar transporter, putative | chr5:6282881-6286707 FORWARD
AT2G41190	34.3	transport.amino acids	159.564	354.838	1.06567	6.92653e-05	0.00871011	ARATH|TAIR=locus=2063255|UniProtKB=O80668	Amino acid transporter AVT1A;AVT1A;ortholog	AMINO ACID TRANSPORTER AVT1A (PTHR48017:SF111)	0	AVT1A	amino acid transporter family protein | chr2:17167279-17170407 REVERSE
AT3G12520	34.6	transport.sulphate	292.284	699.279	1.16211	4.09023e-05	0.00691223	ARATH|TAIR=locus=2092517|UniProtKB=Q8GYH8	Probable sulfate transporter 4.2;SULTR4;2;ortholog	SODIUM-INDEPENDENT SULFATE ANION TRANSPORTER (PTHR11814:SF55)	transporter(PC00227)	SULTR4;2	Symbols: SULTR4;2 | SULTR4;2; sulfate transmembrane transporter | chr3:3967816-3971927 REVERSE
AT1G69480	34.7	transport.phosphate	9.62222	61.4963	2.56934	0.000133422	0.0135314	ARATH|TAIR=locus=2007156|UniProtKB=Q6R8G0	Phosphate transporter PHO1 homolog 10;PHO1-H10;ortholog	PHOSPHATE TRANSPORTER PHO1 HOMOLOG 10 (PTHR10783:SF104)	secondary carrier transporter(PC00258)	PHO1-H10	EXS family protein / ERD1/XPR1/SYG1 family protein | chr1:26114112-26117479 REVERSE
AT5G24380	34.12	transport.metal	48.2165	216.252	2.07465	3.62134e-06	0.00202971	ARATH|TAIR=locus=2152896|UniProtKB=Q6R3K9	Metal-nicotianamine transporter YSL2;YSL2;ortholog	METAL-NICOTIANAMINE TRANSPORTER YSL2 (PTHR31645:SF44)	transporter(PC00227)	YSL2	Symbols: YSL2, ATYSL2 | YSL2 (YELLOW STRIPE LIKE 2); oligopeptide transporter | chr5:8323895-8326705 FORWARD
AT3G51860	34.12	transport.metal	2219.18	7494.2	1.65368	4.91879e-05	0.0075574	ARATH|TAIR=locus=2074348|UniProtKB=Q93Z81	Vacuolar cation/proton exchanger 3;CAX3;ortholog	VACUOLAR CATION/PROTON EXCHANGER 3 (PTHR31503:SF1)	transporter(PC00227)	CAX3	Symbols: CAX3, ATHCX1, CAX1-LIKE, ATCAX3 | CAX3 (CATION EXCHANGER 3); calcium:cation antiporter/ calcium:hydrogen antiporter/ cation:cation antiporter | chr3:19239427-19242913 FORWARD
AT5G26220	34.14	transport.unspecified cations	17.5724	87.1442	2.21076	1.27072e-05	0.00351095	ARATH|TAIR=locus=2179714|UniProtKB=Q8GY54	Gamma-glutamylcyclotransferase 2-1;GGCT2;1;ortholog	GAMMA-GLUTAMYLCYCLOTRANSFERASE 2-1 (PTHR12192:SF27)	0	GGCT2;1	ChaC-like family protein | chr5:9162969-9164685 REVERSE
AT3G60970	34.16	transport.ABC transporters and multidrug resistance systems	10.5906	63.9107	2.47569	0.000131556	0.0134413	ARATH|TAIR=locus=2100987|UniProtKB=Q7FB56	Putative ABC transporter C family member 15;ABCC15;ortholog	ABC TRANSPORTER C FAMILY MEMBER 15-RELATED (PTHR24223:SF165)	ATP-binding cassette (ABC) transporter(PC00003)	ABCC15	Symbols: ATMRP15 | ATMRP15; ATPase, coupled to transmembrane movement of substances | chr3:22557535-22561575 FORWARD
AT5G52050	34.16	transport.ABC transporters and multidrug resistance systems	130.279	351.447	1.33707	7.22388e-06	0.00268767	ARATH|TAIR=locus=2173098|UniProtKB=Q9FJ87	Protein DETOXIFICATION 50;DTX50;ortholog	PROTEIN DETOXIFICATION 50 (PTHR11206:SF453)	transporter(PC00227)	DTX50	MATE efflux protein-related | chr5:21138862-21140643 FORWARD
AT2G04050	34.99	transport.misc	8.31396	58.9729	2.72064	0.000242312	0.0196979	ARATH|TAIR=locus=2050180|UniProtKB=Q9SIA4	Protein DETOXIFICATION 3;DTX3;ortholog	MATE EFFLUX FAMILY PROTEIN-RELATED (PTHR11206:SF333)	transporter(PC00227)	DTX3	MATE efflux family protein | chr2:1337386-1339270 REVERSE
AT3G48240	35.1	not assigned.no ontology	13.2447	74.8576	2.39276	8.13761e-06	0.00290247	0	0	0	0	AT3G48240	octicosapeptide/Phox/Bem1p (PB1) domain-containing protein | chr3:17867316-17868387 FORWARD
AT1G78990	35.1	not assigned.no ontology	18.1049	79.7234	2.02964	0.000537601	0.0293305	0	0	0	0	AT1G78990	transferase family protein | chr1:29713531-29714969 REVERSE
AT1G29395	35.1	not assigned.no ontology	214.505	723.39	1.64694	0.000287933	0.0214767	ARATH|TAIR=locus=505006154|UniProtKB=Q94AL8	Cold-regulated 413 inner membrane protein 1, chloroplastic;COR413IM1;ortholog	COLD-REGULATED 413 INNER MEMBRANE PROTEIN 1, CHLOROPLASTIC-RELATED (PTHR33596:SF17)	0	COR413IM1	Symbols: COR414-TM1 | COR414-TM1 | chr1:10288197-10289621 REVERSE
AT3G56880	35.1	not assigned.no ontology	524.457	1375.76	1.30001	6.77661e-07	0.000738538	0	0	0	0	AT3G56880	VQ motif-containing protein | chr3:21059915-21060965 FORWARD
AT5G52740	35.1	not assigned.no ontology	60.7337	151.366	1.2163	0.000456732	0.0271864	ARATH|TAIR=locus=2149584|UniProtKB=Q9LTE3	Heavy metal-associated isoprenylated plant protein 12;HIPP12;ortholog	HEAVY METAL-ASSOCIATED ISOPRENYLATED PLANT PROTEIN 12 (PTHR45811:SF50)	0	HIPP12	heavy-metal-associated domain-containing protein | chr5:21382530-21383180 FORWARD
AT2G05440	35.1.40	not assigned.no ontology.glycine rich proteins	97.5338	679.626	2.70039	1.89184e-07	0.000371123	0	0	0	0	ATGRP9	glycine-rich protein | chr2:1993082-1994166 FORWARD
AT3G01345	35.2	not assigned.unknown	8.89207	9681.92	9.96589	2.30319e-12	4.51817e-08	0	0	0	0	AT3G01345	Expressed protein | chr3:129138-130749 FORWARD
AT2G11405	35.2	not assigned.unknown	1.28787e-17	71.5927	9.12394	3.94997e-06	0.00215178	0	0	0	0	AT2G11405	unknown protein | chr2:4543175-4543522 FORWARD
AT5G05965	35.2	not assigned.unknown	1.31725	25.9147	4.08474	0.000381771	0.0251062	0	0	0	0	AT5G05965	unknown protein | chr5:1790788-1792634 REVERSE
AT4G10695	35.2	not assigned.unknown	0.984796	18.1764	3.93736	0.00050188	0.0283005	0	0	0	0	AT4G10695	unknown protein | chr4:6593774-6594478 REVERSE
AT3G49130	35.2	not assigned.unknown	1.99712	19.1421	3.10903	0.000386316	0.0251062	0	0	0	0	AT3G49130	RNA binding | chr3:18210453-18211708 FORWARD
AT3G27250	35.2	not assigned.unknown	9.59947	88.2561	3.09731	9.57461e-06	0.00318289	ARATH|TAIR=locus=2086488|UniProtKB=Q9LK28	At3g27250;TAIR:locus:2086488;ortholog	BNAA06G32290D PROTEIN (PTHR33595:SF4)	0	AT3G27250	unknown protein | chr3:10061545-10062731 FORWARD
AT4G12735	35.2	not assigned.unknown	3.98983	36.5385	3.0769	0.00136883	0.0490008	ARATH|TAIR=locus=1006230359|UniProtKB=Q8LCC1	At4g12735;TAIR:locus:1006230359;ortholog	PROTEIN, PUTATIVE-RELATED (PTHR37748:SF1)	0	AT4G12735	unknown protein | chr4:7493716-7494234 REVERSE
AT3G03341	35.2	not assigned.unknown	13.5758	119.045	3.04758	6.54632e-05	0.00858813	0	0	0	0	AT3G03341	unknown protein | chr3:790130-790648 REVERSE
AT2G25625	35.2	not assigned.unknown	18.8612	148.847	2.88613	2.20761e-06	0.00149333	0	0	0	0	AT2G25625	unknown protein | chr2:10906428-10907288 FORWARD
AT3G49570	35.2	not assigned.unknown	35.3028	167.932	2.16512	1.03447e-05	0.0032731	ARATH|TAIR=locus=2114738|UniProtKB=Q9SCK2	Protein RESPONSE TO LOW SULFUR 3;LSU3;ortholog	PROTEIN RESPONSE TO LOW SULFUR 3 (PTHR34283:SF3)	0	LSU3	Symbols: LSU3 | LSU3 (RESPONSE TO LOW SULFUR 3) | chr3:18372533-18373024 REVERSE
AT3G49580	35.2	not assigned.unknown	62.4212	292.706	2.14312	1.1507e-05	0.00345956	ARATH|TAIR=locus=2114618|UniProtKB=Q9SCK1	Protein RESPONSE TO LOW SULFUR 1;LSU1;ortholog	PROTEIN RESPONSE TO LOW SULFUR 1 (PTHR34283:SF1)	0	LSU1	Symbols: LSU1 | LSU1 (RESPONSE TO LOW SULFUR 1) | chr3:18375269-18375777 REVERSE
AT1G20310	35.2	not assigned.unknown	11.2456	47.4145	1.97626	0.00108826	0.042274	0	0	0	0	AT1G20310	unknown protein | chr1:7032290-7033208 FORWARD
AT3G46890	35.2	not assigned.unknown	29.4787	111.549	1.82313	2.25724e-05	0.00481308	ARATH|TAIR=locus=2102742|UniProtKB=Q9STG1	At3g46890;T6H20.80;ortholog	MATERNAL EFFECT EMBRYO ARREST PROTEIN (PTHR33430:SF9)	0	AT3G46890	FUNCTIONS IN: molecular_function unknown; INVOLVED IN: biological_process unknown; LOCATED IN: cellular_component unknown; BEST Arabidopsis thaliana protein match is: MEE60 (maternal effect embryo arrest 60) (TAIR:AT5G05950.1); Has 61 Blast hits to 61 proteins in 8 species: Archae - 0; Bacteria - 0; Metazoa - 0; Fungi - 0; Plants - 61; Viruses - 0; Other Eukaryotes - 0 (source: NCBI BLink). | chr…
AT4G29780	35.2	not assigned.unknown	360.489	1147.84	1.57603	1.71606e-06	0.00129477	0	0	0	0	AT4G29780	unknown protein | chr4:14579704-14581700 FORWARD
AT3G22410	35.2	not assigned.unknown	65.706	175.879	1.32164	6.88014e-05	0.00870759	0	0	0	0	AT3G22410	FUNCTIONS IN: molecular_function unknown; INVOLVED IN: biological_process unknown; LOCATED IN: cellular_component unknown; CONTAINS InterPro DOMAIN/s: Cellular retinaldehyde-binding/triple function, C-terminal (InterPro:IPR001251), Phosphatidylinositol transfer protein-like, N-terminal (InterPro:IPR011074); BEST Arabidopsis thaliana protein match is: unknown protein (TAIR:AT1G05370.1); Has 1032 B…
AT4G31330	35.2	not assigned.unknown	114.135	280.826	1.21189	7.79592e-05	0.00949891	0	0	0	0	AT4G31330	unknown protein | chr4:15202296-15203431 FORWARD
AT3G12970	35.2	not assigned.unknown	44.9323	109.799	1.19476	0.000909816	0.0393992	ARATH|TAIR=locus=2089275|UniProtKB=Q9LD39	At3g12970;MGH6.10;ortholog	BNAA05G26250D PROTEIN (PTHR31722:SF43)	0	AT3G12970	unknown protein | chr3:4141051-4142548 REVERSE
AT1G58420	35.2	not assigned.unknown	147.865	357.859	1.18907	8.04838e-05	0.00974599	ARATH|TAIR=locus=2037670|UniProtKB=Q9C647	At1g58420;TAIR:locus:2037670;ortholog	BNAC09G15340D PROTEIN (PTHR33526:SF31)	0	AT1G58420	FUNCTIONS IN: molecular_function unknown; INVOLVED IN: biological_process unknown; LOCATED IN: cellular_component unknown; EXPRESSED IN: 21 plant structures; EXPRESSED DURING: 11 growth stages; CONTAINS InterPro DOMAIN/s: Uncharacterised conserved protein UCP031279 (InterPro:IPR016972); BEST Arabidopsis thaliana protein match is: unknown protein (TAIR:AT1G10140.1); Has 28 Blast hits to 28 protein…
AT5G14550	35.2	not assigned.unknown	258.384	625.901	1.18541	2.62552e-06	0.00160952	ARATH|Gene=AT5G14550|UniProtKB=B6IDH4	At5g14550;TAIR:locus:2222637;ortholog	GLYCOSYLTRANSFERASE BC10 (PTHR31042:SF2)	transferase(PC00220)	AT5G14550	unknown protein | chr5:4691006-4694055 REVERSE
AT5G66650	35.2	not assigned.unknown	51.2677	120.634	1.13391	0.000376778	0.0250551	ARATH|TAIR=locus=2173629|UniProtKB=Q9LVR5	Calcium uniporter protein 3, mitochondrial;TAIR:locus:2173629;ortholog	CALCIUM UNIPORTER PROTEIN 3, MITOCHONDRIAL (PTHR13462:SF39)	0	AT5G66650	unknown protein | chr5:26603003-26604376 REVERSE
AT4G01080	35.2	not assigned.unknown	101.108	238.096	1.1333	0.000843214	0.0380352	ARATH|TAIR=locus=2125048|UniProtKB=O04621	Protein trichome birefringence-like 26;TBL26;ortholog	PROTEIN TRICHOME BIREFRINGENCE-LIKE 26 (PTHR32285:SF181)	0	TBL26	unknown protein | chr4:466391-468294 REVERSE
AT3G55646	35.2	not assigned.unknown	726.999	1689.02	1.12702	0.000170951	0.0160629	0	0	0	0	AT3G55646	unknown protein | chr3:20644896-20646655 FORWARD
AT1G77400	35.2	not assigned.unknown	54.3436	120.369	1.05726	0.000759958	0.0361256	ARATH|TAIR=locus=2031442|UniProtKB=Q9FVW9	At1g77400;TAIR:locus:2031442;ortholog	EXPRESSED PROTEIN (PTHR35466:SF4)	0	AT1G77400	FUNCTIONS IN: molecular_function unknown; INVOLVED IN: biological_process unknown; LOCATED IN: cellular_component unknown; EXPRESSED IN: 8 plant structures; EXPRESSED DURING: petal differentiation and expansion stage, D bilateral stage, E expanded cotyledon stage; BEST Arabidopsis thaliana protein match is: hydroxyproline-rich glycoprotein family protein (TAIR:AT1G21695.1); Has 289 Blast hits to …

## Sheet: Table S2h
Table S2H. GENES DOWNREGULATED IN THE SNRK1 SESQUI MUTANT AT THE END OF THE NIGHT
GeneID_TAIR	MapMan bin	MapMan bin description	TMM Average (Col-0)	TMM Average (sesqui)	logFC	PValue	FDR	Gene name /Gene symbol	Panther family/Subfamily	Panther protein class		Gene_name	Mapman_Description
AT5G24215	0	0	130.255	57.2037	-1.2738	0.000301726	0.0220857	ARATH|Gene_OrderedLocusName=At5g24215|UniProtKB=A0A1P8BDB6	Uncharacterized protein;At5g24215;ortholog	0	0	AT5G24215	0
AT3G05945	0	0	850.824	368.045	-1.29121	1.87398e-05	0.00437642	0	0	0	0	AT3G05945	0
AT3G03265	0	0	386.563	125.71	-1.71415	4.24397e-06	0.00215178	0	0	0	0	AT3G03265	0
AT4G06195	0	0	257.503	76.4546	-1.82779	5.58238e-05	0.008063	0	0	0	0	AT4G06195	0
AT2G08950	0	0	11.8928	2.02484	-2.57509	0.0011276	0.0436293	0	0	0	0	AT2G08950	0
AT1G07367	0	0	63.2733	6.21269	-3.3824	0.000257708	0.0204387	0	0	0	0	AT1G07367	0
AT1G07373	0	0	110.744	11.0506	-3.38647	2.01716e-06	0.00146558	0	0	0	0	AT1G07373	0
AT5G20250	3.1.2.2	minor CHO metabolism.raffinose family.raffinose synthases.putative	12281.9	6223.08	-1.08103	0.000223518	0.0184643	ARATH|EnsemblGenome=AT5G20250|UniProtKB=Q8RX87	Probable galactinol--sucrose galactosyltransferase 6;RFS6;ortholog	GALACTINOL--SUCROSE GALACTOSYLTRANSFERASE 6-RELATED (PTHR31268:SF5)	0	DIN10	Symbols: DIN10 | DIN10 (DARK INDUCIBLE 10); hydrolase, hydrolyzing O-glycosyl compounds | chr5:6833678-6836788 FORWARD
AT5G53250	10.5.1.1	cell wall.cell wall proteins.AGPs.AGP	38.6576	14.1958	-1.53706	0.00099592	0.0406951	ARATH|TAIR=locus=2154232|UniProtKB=Q9FK16	Arabinogalactan protein 22;AGP22;ortholog	ARABINOGALACTAN PROTEIN 22 (PTHR33374:SF43)	0	AGP22	Symbols: AGP22, ATAGP22 | AGP22 (ARABINOGALACTAN PROTEIN 22) | chr5:21603620-21604231 FORWARD
AT5G49360	10.6.2	cell wall.degradation.mannan-xylose-arabinose-fucose	19743	7613.44	-1.46864	1.76041e-05	0.00426345	ARATH|TAIR=locus=2157994|UniProtKB=Q9FGY1	Beta-D-xylosidase 1;BXL1;ortholog	BETA-D-XYLOSIDASE 1 (PTHR42721:SF8)	glucosidase(PC00108)	BXL1	Symbols: BXL1, ATBXL1 | BXL1 (BETA-XYLOSIDASE 1); hydrolase, hydrolyzing O-glycosyl compounds | chr5:20011879-20016742 REVERSE
AT1G65310	10.7	cell wall.modification	106.689	35.6978	-1.64883	0.000694475	0.0342299	ARATH|TAIR=locus=2206335|UniProtKB=O80803	Probable xyloglucan endotransglucosylase/hydrolase protein 17;XTH17;ortholog	XYLOGLUCAN ENDOTRANSGLUCOSYLASE/HYDROLASE PROTEIN 19-RELATED (PTHR31062:SF157)	hydrolase(PC00121)	ATXTH17	Symbols: ATXTH17, XTH17 | XTH17 (XYLOGLUCAN ENDOTRANSGLUCOSYLASE/HYDROLASE 17); hydrolase, acting on glycosyl bonds / hydrolase, hydrolyzing O-glycosyl compounds / xyloglucan:xyloglucosyl transferase | chr1:24257216-24258473 FORWARD
AT4G19420	10.8.2	cell wall.pectin*esterases.acetyl esterase	3842.03	1655.42	-1.31207	4.66445e-06	0.00223177	ARATH|TAIR=locus=2140436|UniProtKB=Q6DBP4	Pectin acetylesterase 8;PAE8;ortholog	PECTIN ACETYLESTERASE 8 (PTHR21562:SF93)	0	AT4G19420	pectinacetylesterase family protein | chr4:10587166-10590588 REVERSE
AT2G28630	11.1.10	lipid metabolism.FA synthesis and FA elongation.beta ketoacyl CoA synthase	1376.09	718.687	-1.03128	8.4309e-05	0.00984893	ARATH|TAIR=locus=2065499|UniProtKB=Q9SIB2	3-ketoacyl-CoA synthase 12;KCS12;ortholog	3-KETOACYL-COA SYNTHASE 12 (PTHR31561:SF24)	0	KCS12	Symbols: KCS12 | KCS12 (3-KETOACYL-COA SYNTHASE 12); acyltransferase/ catalytic/ transferase, transferring acyl groups other than amino-acyl groups | chr2:12275319-12277245 REVERSE
AT2G39400	11.9.2.2	lipid metabolism.lipid degradation.lipases.acylglycerol lipase	1122.01	499.921	-1.25747	1.68278e-05	0.00417862	0	0	0	0	AT2G39400	hydrolase, alpha/beta fold family protein | chr2:16452612-16454801 FORWARD
AT1G23020	15.1	metal handling.acquisition	1959.08	727.354	-1.5294	7.06479e-06	0.00268767	ARATH|TAIR=locus=2017789|UniProtKB=F4I4K7	Ferric reduction oxidase 3, mitochondrial;FRO3;ortholog	FERRIC REDUCTION OXIDASE 3, MITOCHONDRIAL-RELATED (PTHR11972:SF148)	oxidase(PC00175)	FRO3	Symbols: ATFRO3, FRO3 | FRO3; ferric-chelate reductase | chr1:8150086-8153357 REVERSE
AT2G39980	16.8.1	secondary metabolism.flavonoids.anthocyanins	754.008	400.589	-1.00695	0.000455233	0.0271864	0	0	0	0	AT2G39980	transferase family protein | chr2:16687673-16689956 REVERSE
AT4G34770	17.2.3	hormone metabolism.auxin.induced-regulated-responsive-activated	391.449	156.458	-1.40868	0.000331362	0.0232987	0	0	0	0	AT4G34770	auxin-responsive family protein | chr4:16591229-16591892 FORWARD
AT2G33830	17.2.3	hormone metabolism.auxin.induced-regulated-responsive-activated	1253.2	493.806	-1.43513	2.43474e-05	0.00488215	ARATH|TAIR=locus=2057584|UniProtKB=P93017	Dormancy-associated protein homolog 1;DRMH1;ortholog	DORMANCY-ASSOCIATED PROTEIN HOMOLOG 1 (PTHR33565:SF11)	0	DRMH1	dormancy/auxin associated family protein | chr2:14309484-14310351 REVERSE
AT4G34790	17.2.3	hormone metabolism.auxin.induced-regulated-responsive-activated	279.734	91.4245	-1.68623	0.000946696	0.0398527	ARATH|TAIR=locus=2116875|UniProtKB=Q9SW55	At4g34790;T11I11.30;ortholog	SUBFAMILY NOT NAMED (PTHR31929:SF61)	0	AT4G34790	auxin-responsive family protein | chr4:16594469-16595153 FORWARD
AT1G62380	17.5.1.2	hormone metabolism.ethylene.synthesis-degradation.1-aminocyclopropane-1-carboxylate oxidase	10209.9	4853.56	-1.15986	5.1439e-06	0.00240257	ARATH|TAIR=locus=2027099|UniProtKB=Q41931	1-aminocyclopropane-1-carboxylate oxidase 2;ACO2;ortholog	1-AMINOCYCLOPROPANE-1-CARBOXYLATE OXIDASE 2 (PTHR47990:SF76)	oxygenase(PC00177)	ACO2	Symbols: ACO2, ATACO2 | ACO2 (ACC OXIDASE 2); 1-aminocyclopropane-1-carboxylate oxidase | chr1:23082170-23084253 FORWARD
AT5G61590	17.5.2	hormone metabolism.ethylene.signal transduction	4491.98	2329.73	-1.03728	4.0322e-05	0.00691223	ARATH|TAIR=locus=2151576|UniProtKB=Q9FKG2	Ethylene-responsive transcription factor ERF107;ERF107;ortholog	ETHYLENE-RESPONSIVE TRANSCRIPTION FACTOR ERF107 (PTHR31677:SF106)	DNA-binding transcription factor(PC00218)	ERF107	AP2 domain-containing transcription factor family protein | chr5:24764438-24765324 REVERSE
AT1G06160	17.5.2	hormone metabolism.ethylene.signal transduction	204.243	85.2811	-1.34781	3.4821e-05	0.00650555	ARATH|TAIR=locus=2038500|UniProtKB=Q9LND1	Ethylene-responsive transcription factor ERF094;ERF094;ortholog	ETHYLENE-RESPONSIVE TRANSCRIPTION FACTOR ERF094 (PTHR31190:SF314)	0	ERF094	Symbols: ORA59 | ORA59 (OCTADECANOID-RESPONSIVE ARABIDOPSIS AP2/ERF 59); DNA binding / transcription activator/ transcription factor | chr1:1883004-1883934 FORWARD
AT1G75750	17.6.3	hormone metabolism.gibberelin.induced-regulated-responsive-activated	15857.8	8225.81	-1.03232	3.47252e-05	0.00650555	ARATH|TAIR=locus=2005634|UniProtKB=P46689	Gibberellin-regulated protein 1;GASA1;ortholog	GIBBERELLIN-REGULATED PROTEIN 1-RELATED (PTHR23201:SF2)	0	GASA1	Symbols: GASA1 | GASA1 (GAST1 PROTEIN HOMOLOG 1) | chr1:28441526-28442367 REVERSE
AT1G22690	17.6.3	hormone metabolism.gibberelin.induced-regulated-responsive-activated	2665.44	1111.15	-1.35498	6.54582e-07	0.000738538	ARATH|TAIR=locus=2199645|UniProtKB=Q8GWK5	Gibberellin-regulated protein 9;GASA9;ortholog	GIBBERELLIN-REGULATED PROTEIN 9 (PTHR23201:SF20)	0	GASA9	gibberellin-responsive protein, putative | chr1:8027298-8028125 FORWARD
AT2G43820	17.8.1.1.5	hormone metabolism.salicylic acid.synthesis-degradation.synthesis.SA glucosyltransferase ester and ether bond making SGE, SAG	1287.91	678.326	-1.0235	5.9148e-05	0.00818903	ARATH|TAIR=locus=2043949|UniProtKB=O22822	UDP-glycosyltransferase 74F2;UGT74F2;ortholog	UDP-GLYCOSYLTRANSFERASE 74F2 (PTHR11926:SF1311)	transferase(PC00220)	UGT74F2	Symbols: GT, UGT74F2 | UGT74F2 (UDP-GLUCOSYLTRANSFERASE 74F2); UDP-glucose:4-aminobenzoate acylglucosyltransferase/ UDP-glucosyltransferase/ UDP-glycosyltransferase/ transferase, transferring glycosyl groups / transferase, transferring hexosyl groups | chr2:18152227-18153908 FORWARD
AT4G19820	20.1	stress.biotic	255.071	128.562	-1.08043	0.000501804	0.0283005	ARATH|Gene_OrderedLocusName=At4g19820|UniProtKB=F4JTZ2	Glyco_18 domain-containing protein;At4g19820;ortholog	CLASS V CHITINASE-RELATED (PTHR11177:SF351)	glycosidase(PC00110)	AT4G19820	glycosyl hydrolase family 18 protein | chr4:10767436-10768614 REVERSE
AT4G25780	20.1	stress.biotic	184.459	47.8986	-2.02445	1.85267e-05	0.00437642	0	0	0	0	AT4G25780	pathogenesis-related protein, putative | chr4:13121068-13121955 FORWARD
AT1G13609	20.1.7.12	stress.biotic.PR-proteins.plant defensins	2222.44	180.488	-3.69795	1.72913e-07	0.000371123	0	0	0	0	IRP4	Encodes a defensin-like (DEFL) family protein. | chr1:4662721-4663192 FORWARD
AT1G13608	20.1.7.12	stress.biotic.PR-proteins.plant defensins	117.991	6.1001	-4.34575	9.85054e-07	0.000930967	0	0	0	0	AT1G13608	Encodes a defensin-like (DEFL) family protein. | chr1:4661682-4662029 FORWARD
AT1G13607	20.1.7.12	stress.biotic.PR-proteins.plant defensins	41.9836	1.00876	-5.30213	1.94274e-05	0.00444565	0	0	0	0	AT1G13607	Encodes a defensin-like (DEFL) family protein. | chr1:4660778-4661218 FORWARD
AT4G21870	20.2.1	stress.abiotic.heat	3310.36	1445	-1.28617	9.0001e-07	0.000929237	ARATH|TAIR=locus=2141632|UniProtKB=O49710	15.4 kDa class V heat shock protein;HSP15.4;ortholog	15.4 KDA CLASS V HEAT SHOCK PROTEIN (PTHR11527:SF97)	chaperone(PC00072)	HSP15.4	26.5 kDa class P-related heat shock protein (HSP26.5-P) | chr4:11603568-11604331 REVERSE
AT1G72416	20.2.1	stress.abiotic.heat	182.639	73.8256	-1.39832	4.1226e-05	0.00691223	0	0	0	0	AT1G72416	heat shock protein binding | chr1:27258856-27260291 REVERSE
AT2G40330	20.2.99	stress.abiotic.unspecified	417.394	101.93	-2.12608	1.10229e-07	0.000270295	ARATH|TAIR=locus=2063063|UniProtKB=Q8S8E3	Abscisic acid receptor PYL6;PYL6;ortholog	ABSCISIC ACID RECEPTOR PYL6 (PTHR31213:SF172)	0	PYL6	Bet v I allergen family protein | chr2:16844864-16845934 REVERSE
AT1G49660	24	Biodegradation of Xenobiotics	921.097	451.764	-1.11631	1.41038e-05	0.00375963	ARATH|TAIR=locus=2012227|UniProtKB=Q9FX94	Probable carboxylesterase 5;CXE5;ortholog	CARBOXYLESTERASE 5-RELATED (PTHR23024:SF529)	deacetylase(PC00087)	CXE5	Symbols: AtCXE5 | AtCXE5 (Arabidopsis thaliana carboxyesterase 5); carboxylesterase | chr1:18378697-18379799 REVERSE
AT3G26200	26.1	misc.cytochrome P450	835.064	440.513	-1.01689	5.93481e-05	0.00818903	ARATH|TAIR=locus=2093521|UniProtKB=Q9LTM1	Cytochrome P450 71B22;CYP71B22;ortholog	CYTOCHROME P450 71B22 (PTHR47956:SF73)	oxygenase(PC00177)	CYP71B22	Symbols: CYP71B22 | CYP71B22; electron carrier/ heme binding / iron ion binding / monooxygenase/ oxygen binding | chr3:9589282-9591179 FORWARD
AT1G67110	26.1	misc.cytochrome P450	36.6602	12.7719	-1.60149	0.00138346	0.0493443	ARATH|TAIR=locus=2033656|UniProtKB=Q9ZW95	Cytokinin hydroxylase;CYP735A2;ortholog	CYTOKININ HYDROXYLASE (PTHR24282:SF195)	oxygenase(PC00177)	CYP735A2	Symbols: CYP735A2 | CYP735A2; electron carrier/ heme binding / iron ion binding / monooxygenase/ oxygen binding | chr1:25061731-25065446 REVERSE
AT3G13750	26.3.2	misc.gluco-, galacto- and mannosidases.beta-galactosidase	59348	25215.4	-1.32847	4.03518e-05	0.00691223	ARATH|TAIR=locus=2091496|UniProtKB=Q9SCW1	Beta-galactosidase 1;BGAL1;ortholog	BETA-GALACTOSIDASE 1 (PTHR23421:SF74)	galactosidase(PC00104)	BGAL1	Symbols: BGAL1 | BGAL1 (Beta galactosidase 1); beta-galactosidase/ catalytic/ cation binding / heme binding / peroxidase/ sugar binding | chr3:4510965-4516298 FORWARD
AT5G56870	26.3.2	misc.gluco-, galacto- and mannosidases.beta-galactosidase	2058.89	643.409	-1.77252	6.51269e-07	0.000738538	ARATH|TAIR=locus=2170282|UniProtKB=Q9SCV8	Beta-galactosidase 4;BGAL4;ortholog	BETA-GALACTOSIDASE 4 (PTHR23421:SF146)	galactosidase(PC00104)	BGAL4	Symbols: BGAL4 | BGAL4 (beta-galactosidase 4); beta-galactosidase | chr5:23004196-23008649 FORWARD
AT1G30720	26.8	misc.nitrilases, *nitrile lyases, berberine bridge enzymes, reticuline oxidases, troponine reductases	172.987	74.9937	-1.30224	0.000486988	0.0279335	ARATH|TAIR=locus=2204624|UniProtKB=Q9SA87	Berberine bridge enzyme-like 10;TAIR:locus:2204624;ortholog	BERBERINE BRIDGE ENZYME-LIKE 10 (PTHR32448:SF82)	0	AT1G30720	FAD-binding domain-containing protein | chr1:10898172-10899912 FORWARD
AT5G62360	26.18	misc.invertase/pectin methylesterase inhibitor family protein	86.9736	36.2996	-1.34642	0.000210446	0.0179492	0	0	0	0	AT5G62360	invertase/pectin methylesterase inhibitor family protein | chr5:25040649-25041462 FORWARD
AT1G72360	27.3.3	RNA.regulation of transcription.AP2/EREBP, APETALA2/Ethylene-responsive element binding protein family	249.319	118.798	-1.15668	0.000173834	0.0160629	ARATH|EnsemblGenome=AT1G72360|UniProtKB=Q8H0T5	Ethylene-responsive transcription factor ERF073;ERF073;ortholog	ETHYLENE-RESPONSIVE TRANSCRIPTION FACTOR ERF073 (PTHR31190:SF264)	0	HRE1	ethylene-responsive element-binding protein, putative | chr1:27241812-27242827 FORWARD
AT4G06746	27.3.3	RNA.regulation of transcription.AP2/EREBP, APETALA2/Ethylene-responsive element binding protein family	131.287	54.3776	-1.36497	0.000127931	0.0132784	ARATH|TAIR=locus=1005716457|UniProtKB=Q8W3M3	Ethylene-responsive transcription factor RAP2-9;RAP2-9;ortholog	ETHYLENE-RESPONSIVE TRANSCRIPTION FACTOR RAP2-1-RELATED (PTHR31729:SF2)	DNA-binding transcription factor(PC00218)	RAP2-9	Symbols: RAP2.9 | RAP2.9 (related to AP2 9); DNA binding / transcription factor | chr4:4073962-4074545 REVERSE
AT2G40670	27.3.5	RNA.regulation of transcription.ARR	1187.66	606.284	-1.05421	0.000536956	0.0293305	ARATH|EnsemblGenome=AT2G40670|UniProtKB=Q9SHC2	Two-component response regulator ARR16;ARR16;ortholog	TWO-COMPONENT RESPONSE REGULATOR ARR16 (PTHR43874:SF99)	winged helix/forkhead transcription factor(PC00246)	ARR16	Symbols: ARR16, RR16 | ARR16 (ARABIDOPSIS RESPONSE REGULATOR 16); transcription regulator/ two-component response regulator | chr2:16970258-16971207 FORWARD
AT1G73830	27.3.6	RNA.regulation of transcription.bHLH,Basic Helix-Loop-Helix family	382.748	187.992	-1.11209	3.30064e-05	0.00628628	ARATH|TAIR=locus=2027809|UniProtKB=Q8GWK7	Transcription factor BEE 3;BEE3;ortholog	TRANSCRIPTION FACTOR BEE 3 (PTHR12565:SF340)	0	BEE3	Symbols: BEE3 | BEE3 (BR ENHANCED EXPRESSION 3); DNA binding / transcription factor | chr1:27759975-27761447 FORWARD
AT1G18400	27.3.6	RNA.regulation of transcription.bHLH,Basic Helix-Loop-Helix family	335.065	155.444	-1.19642	1.10573e-05	0.00338924	ARATH|TAIR=locus=2014144|UniProtKB=Q8GZ13	Transcription factor BEE 1;BEE1;ortholog	TRANSCRIPTION FACTOR BEE 1 (PTHR12565:SF414)	0	BEE1	Symbols: BEE1 | BEE1 (BR Enhanced Expression 1); transcription factor | chr1:6331398-6333743 FORWARD
AT5G04150	27.3.6	RNA.regulation of transcription.bHLH,Basic Helix-Loop-Helix family	104.067	9.48573	-3.52486	4.13887e-06	0.00215178	ARATH|TAIR=locus=2146663|UniProtKB=Q9FYE6	Transcription factor bHLH101;BHLH101;ortholog	TRANSCRIPTION FACTOR ORG2-RELATED (PTHR13935:SF41)	basic helix-loop-helix transcription factor(PC00055)	BHLH101	Symbols: BHLH101 | BHLH101; DNA binding / transcription factor | chr5:1138559-1139476 REVERSE
AT3G56980	27.3.6	RNA.regulation of transcription.bHLH,Basic Helix-Loop-Helix family	483.136	39.4691	-3.70972	3.1074e-08	8.70827e-05	ARATH|TAIR=locus=2080615|UniProtKB=Q9M1K0	Transcription factor ORG3;ORG3;ortholog	TRANSCRIPTION FACTOR ORG2-RELATED (PTHR13935:SF41)	basic helix-loop-helix transcription factor(PC00055)	ORG3	Symbols: BHLH039, ORG3 | BHLH039; DNA binding / transcription factor | chr3:21086546-21087494 REVERSE
AT2G41240	27.3.6	RNA.regulation of transcription.bHLH,Basic Helix-Loop-Helix family	966.113	75.5914	-3.7604	5.93761e-09	2.59845e-05	ARATH|TAIR=locus=2040287|UniProtKB=Q9ZVB5	Transcription factor bHLH100;BHLH100;ortholog	TRANSCRIPTION FACTOR BHLH100 (PTHR13935:SF129)	basic helix-loop-helix transcription factor(PC00055)	BHLH100	Symbols: BHLH100 | BHLH100 (BASIC HELIX-LOOP-HELIX PROTEIN 100); DNA binding / transcription factor | chr2:17198331-17199320 REVERSE
AT3G56970	27.3.6	RNA.regulation of transcription.bHLH,Basic Helix-Loop-Helix family	455.568	33.9904	-3.82894	6.62297e-09	2.59845e-05	ARATH|TAIR=locus=2080600|UniProtKB=Q9M1K1	Transcription factor ORG2;ORG2;ortholog	TRANSCRIPTION FACTOR ORG2-RELATED (PTHR13935:SF41)	basic helix-loop-helix transcription factor(PC00055)	ORG2	Symbols: BHLH038, ORG2 | BHLH038; DNA binding / transcription factor | chr3:21084110-21085150 REVERSE
AT4G26150	27.3.9	RNA.regulation of transcription.C2C2(Zn) GATA transcription factor family	1405.06	678.766	-1.14087	2.10862e-06	0.00147731	ARATH|TAIR=locus=2120845|UniProtKB=Q9SZI6	Putative GATA transcription factor 22;GATA22;ortholog	GATA TRANSCRIPTION FACTOR 22-RELATED (PTHR47255:SF4)	DNA-binding transcription factor(PC00218)	GATA22	Symbols: CGA1 | CGA1 (CYTOKININ-RESPONSIVE GATA FACTOR 1); transcription factor | chr4:13253210-13254904 FORWARD
AT1G29600	27.3.11	RNA.regulation of transcription.C2H2 zinc finger family	318.878	113.29	-1.59231	2.09473e-05	0.00461712	ARATH|Gene_OrderedLocusName=At1g29600|UniProtKB=A0A1P8AM37	Zinc finger C-x8-C-x5-C-x3-H type family protein;At1g29600;ortholog	ZINC FINGER C-X8-C-X5-C-X3-H TYPE FAMILY PROTEIN-RELATED (PTHR12506:SF49)	protein phosphatase(PC00195)	AT1G29600	zinc finger (CCCH-type) family protein | chr1:10344046-10345651 FORWARD
AT5G37260	27.3.26	RNA.regulation of transcription.MYB-related transcription factor family	6056.93	2716.09	-1.24596	4.31856e-05	0.0071191	ARATH|TAIR=locus=2169135|UniProtKB=F4K5X6	Protein REVEILLE 2;RVE2;ortholog	PROTEIN REVEILLE 2 (PTHR12802:SF138)	chromatin/chromatin-binding, or -regulatory protein(PC00077)	RVE2	Symbols: RVE2, CIR1 | RVE2 (REVEILLE 2); DNA binding / transcription factor | chr5:14751344-14753088 REVERSE
AT5G24850	28.2	DNA.repair	1559.82	801.431	-1.05	0.000205454	0.0179162	ARATH|EnsemblGenome=AT5G24850|UniProtKB=Q84KJ5	Cryptochrome DASH, chloroplastic/mitochondrial;CRYD;ortholog	CRYPTOCHROME DASH (PTHR11455:SF22)	DNA photolyase(PC00014)	CRYD	Symbols: CRY3 | CRY3 (cryptochrome 3); DNA binding / DNA photolyase/ FMN binding | chr5:8535282-8538107 REVERSE
AT1G54740	29.2.1.99.99	protein.synthesis.ribosomal protein.unknown.unknown	3245.14	1708.69	-1.01583	7.26138e-06	0.00268767	0	0	0	0	AT1G54740	FUNCTIONS IN: molecular_function unknown; INVOLVED IN: biological_process unknown; EXPRESSED IN: 21 plant structures; EXPRESSED DURING: 14 growth stages; BEST Arabidopsis thaliana protein match is: structural constituent of ribosome (TAIR:AT1G22110.1); Has 479 Blast hits to 317 proteins in 60 species: Archae - 0; Bacteria - 25; Metazoa - 81; Fungi - 16; Plants - 88; Viruses - 0; Other Eukaryotes …
AT1G48260	29.4	protein.postranslational modification	444.453	228.468	-1.0446	0.000389244	0.0251178	ARATH|TAIR=locus=2007685|UniProtKB=Q94C40	CBL-interacting serine/threonine-protein kinase 17;CIPK17;ortholog	CBL-INTERACTING SERINE/THREONINE-PROTEIN KINASE 17 (PTHR24343:SF435)	non-receptor serine/threonine protein kinase(PC00167)	CIPK17	Symbols: CIPK17, SnRK3.21 | CIPK17 (CBL-INTERACTING PROTEIN KINASE 17); ATP binding / kinase/ protein kinase/ protein serine/threonine kinase | chr1:17813976-17817283 REVERSE
AT4G04840	29.4	protein.postranslational modification	1477.39	742.259	-1.08304	4.27789e-06	0.00215178	ARATH|TAIR=locus=2138937|UniProtKB=Q8GWF4	Peptide methionine sulfoxide reductase B6;MSRB6;ortholog	PEPTIDE METHIONINE SULFOXIDE REDUCTASE B6-RELATED (PTHR46081:SF3)	0	MSRB6	Symbols: ATMSRB6 | methionine sulfoxide reductase domain-containing protein / SeIR domain-containing protein | chr4:2449560-2451589 FORWARD
AT5G53450	29.4	protein.postranslational modification	3235.11	1600.28	-1.11001	8.94879e-06	0.00313479	ARATH|TAIR=locus=2178456|UniProtKB=Q9LV04	Probable plastid-lipid-associated protein 14, chloroplastic;PAP14;ortholog	CYCLIN-DEPENDENT-LIKE KINASE 5 (PTHR24056:SF46)	non-receptor serine/threonine protein kinase(PC00167)	PAP14	Symbols: ORG1 | ORG1 (OBP3-responsive gene 1); ATP binding / kinase/ protein kinase | chr5:21688773-21692429 FORWARD
AT1G24580	29.5.11.4.2	protein.degradation.ubiquitin.E3.RING	302.032	155.642	-1.04682	0.000845632	0.0380352	ARATH|Gene_OrderedLocusName=At1g24580|UniProtKB=Q9FYK6	RING-type domain-containing protein;At1g24580;ortholog	RING-TYPE DOMAIN-CONTAINING PROTEIN-RELATED (PTHR47258:SF3)	0	AT1G24580	zinc finger (C3HC4-type RING finger) family protein | chr1:8710180-8710824 FORWARD
AT1G49200	29.5.11.4.2	protein.degradation.ubiquitin.E3.RING	185.921	87.2316	-1.18235	0.000209038	0.0179162	ARATH|TAIR=locus=2028411|UniProtKB=Q94BY6	RING-H2 finger protein ATL75;ATL75;ortholog	E3 UBIQUITIN-PROTEIN LIGASE ATL76-RELATED (PTHR46905:SF10)	0	ATL75	zinc finger (C3HC4-type RING finger) family protein | chr1:18198227-18199168 FORWARD
AT1G02610	29.5.11.4.2	protein.degradation.ubiquitin.E3.RING	649.615	279.694	-1.29821	0.000172207	0.0160629	0	0	0	0	AT1G02610	zinc finger (C3HC4-type RING finger) family protein | chr1:553181-555854 REVERSE
AT1G23390	29.5.11.4.3.2	protein.degradation.ubiquitin.E3.SCF.FBOX	7649.86	3860.37	-1.08395	1.95043e-05	0.00444565	ARATH|TAIR=locus=2028090|UniProtKB=Q9LDE3	F-box/kelch-repeat protein At1g23390;TAIR:locus:2028090;ortholog	OS01G0704300 PROTEIN (PTHR24414:SF44)	non-motor actin binding protein(PC00165)	AT1G23390	kelch repeat-containing F-box family protein | chr1:8309112-8310649 REVERSE
AT4G21510	29.5.11.4.3.2	protein.degradation.ubiquitin.E3.SCF.FBOX	283.272	128.518	-1.22539	6.75699e-05	0.00866352	ARATH|TAIR=locus=2119607|UniProtKB=O65416	F-box protein SKIP27;SKIP27;ortholog	F-BOX PROTEIN SKIP27 (PTHR34049:SF1)	0	SKIP27	F-box family protein | chr4:11445849-11447163 REVERSE
AT3G23880	29.5.11.4.3.2	protein.degradation.ubiquitin.E3.SCF.FBOX	773.989	332.088	-1.30064	0.000146989	0.0144174	ARATH|TAIR=locus=2076196|UniProtKB=Q9LIR8	F-box/kelch-repeat protein At3g23880;TAIR:locus:2076196;ortholog	F-BOX DOMAIN-CONTAINING PROTEIN (PTHR47993:SF140)	0	AT3G23880	F-box family protein | chr3:8621986-8623162 REVERSE
AT3G48360	29.5.11.4.5.2	protein.degradation.ubiquitin.E3.BTB/POZ Cullin3.BTB/POZ	11774.8	4327.24	-1.5361	4.39391e-07	0.00061568	ARATH|TAIR=locus=2101135|UniProtKB=Q94BN0	BTB/POZ and TAZ domain-containing protein 2;BT2;ortholog	BTB/POZ AND TAZ DOMAIN-CONTAINING PROTEIN 2 (PTHR46287:SF4)	0	BT2	Symbols: BT2, ATBT2 | BT2 (BTB AND TAZ DOMAIN PROTEIN 2); protein binding / transcription factor/ transcription regulator | chr3:17908192-17910525 REVERSE
AT5G63160	29.5.11.4.5.2	protein.degradation.ubiquitin.E3.BTB/POZ Cullin3.BTB/POZ	8409.05	2256.31	-1.99421	3.67608e-07	0.000554721	ARATH|TAIR=locus=2161962|UniProtKB=Q9FMK7	BTB/POZ and TAZ domain-containing protein 1;BT1;ortholog	BTB/POZ AND TAZ DOMAIN-CONTAINING PROTEIN 1 (PTHR46287:SF7)	0	BT1	Symbols: BT1 | BT1 (BTB AND TAZ DOMAIN PROTEIN 1); protein binding / transcription regulator | chr5:25333263-25335485 REVERSE
AT1G11740	31.1	cell.organisation	279.151	75.3618	-1.96135	5.30518e-05	0.0079444	0	0	0	0	AT1G11740	ankyrin repeat family protein | chr1:3963277-3966824 REVERSE
AT5G52250	33.99	development.unspecified	363.89	177.996	-1.12965	6.17304e-05	0.00840948	ARATH|TAIR=locus=2145111|UniProtKB=Q9LTJ6	WD repeat-containing protein RUP1;RUP1;ortholog	WD REPEAT-CONTAINING PROTEIN RUP1 (PTHR45389:SF1)	0	RUP1	transducin family protein / WD-40 repeat family protein | chr5:21216855-21218226 FORWARD
AT5G14120	33.99	development.unspecified	32274.6	14796.2	-1.22251	0.000158251	0.0153934	0	0	0	0	AT5G14120	nodulin family protein | chr5:4555949-4558710 FORWARD
AT1G60960	34.12	transport.metal	779.099	396.837	-1.06717	4.55398e-06	0.00223177	ARATH|TAIR=locus=2206011|UniProtKB=Q8LE59	Fe(2+) transport protein 3, chloroplastic;IRT3;ortholog	FE(2+) TRANSPORT PROTEIN 3, CHLOROPLASTIC (PTHR11040:SF142)	secondary carrier transporter(PC00258)	IRT3	Symbols: IRT3 | IRT3; cation transmembrane transporter/ metal ion transmembrane transporter | chr1:22445310-22447214 REVERSE
AT1G05300	34.12	transport.metal	196.873	90.4434	-1.21375	7.70183e-05	0.00944293	ARATH|TAIR=locus=2207140|UniProtKB=O23039	Zinc transporter 5;ZIP5;ortholog	ZINC TRANSPORTER 5 (PTHR11040:SF35)	secondary carrier transporter(PC00258)	ZIP5	Symbols: ZIP5 | ZIP5; cation transmembrane transporter/ metal ion transmembrane transporter | chr1:1545106-1547849 REVERSE
AT1G22570	34.13	transport.peptides and oligopeptides	256.682	91.9038	-1.57856	1.97161e-05	0.00444565	ARATH|TAIR=locus=2009542|UniProtKB=Q9SK99	Protein NRT1/ PTR FAMILY 5.15;NPF5.15;ortholog	PROTEIN NRT1/ PTR FAMILY 5.15 (PTHR11654:SF397)	transporter(PC00227)	NPF5.15	proton-dependent oligopeptide transport (POT) family protein | chr1:7976620-7978573 REVERSE
AT3G16240	34.19.2	transport.Major Intrinsic Proteins.TIP	22548	10379.3	-1.21425	5.96558e-06	0.00248993	ARATH|TAIR=locus=2094977|UniProtKB=Q41951	Aquaporin TIP2-1;TIP2-1;ortholog	AQUAPORIN TIP2-1 (PTHR45665:SF48)	0	TIP2-1	Symbols: DELTA-TIP, TIP2;1, DELTA-TIP1, AQP1, ATTIP2;1 | DELTA-TIP; ammonia transporter/ methylammonium transmembrane transporter/ water channel | chr3:5505404-5507050 FORWARD
AT3G23550	34.99	transport.misc	909.156	360.863	-1.43981	6.32464e-05	0.00844017	ARATH|TAIR=locus=2088010|UniProtKB=Q9LUH3	Protein DETOXIFICATION 18;DTX18;ortholog	PROTEIN DETOXIFICATION 18-RELATED (PTHR11206:SF78)	transporter(PC00227)	DTX18	MATE efflux family protein | chr3:8448273-8450697 REVERSE
AT1G78460	35.1	not assigned.no ontology	933.669	486.186	-1.04196	7.34257e-05	0.00917447	0	0	0	0	AT1G78460	SOUL heme-binding family protein | chr1:29518316-29519323 REVERSE
AT5G26280	35.1	not assigned.no ontology	154.063	72.1182	-1.18183	0.000310245	0.0221927	ARATH|Gene_OrderedLocusName=At5g26280|UniProtKB=A0A1P8BA53	TRAF-like family protein;At5g26280;ortholog	F9D12.8 PROTEIN-RELATED (PTHR46162:SF15)	0	AT5G26280	meprin and TRAF homology domain-containing protein / MATH domain-containing protein | chr5:9208711-9210572 FORWARD
AT1G78450	35.1	not assigned.no ontology	906.568	423.488	-1.19223	1.45875e-06	0.00114465	0	0	0	0	AT1G78450	SOUL heme-binding family protein | chr1:29516989-29517933 REVERSE
AT1G52200	35.1	not assigned.no ontology	572.996	265.05	-1.20547	3.27466e-06	0.00193533	ARATH|TAIR=locus=2037458|UniProtKB=Q9M815	Protein PLANT CADMIUM RESISTANCE 8;PCR8;ortholog	PROTEIN PLANT CADMIUM RESISTANCE 8 (PTHR15907:SF150)	0	PCR8	unknown protein | chr1:19442068-19443529 REVERSE
AT1G65483	35.1	not assigned.no ontology	95.0856	41.094	-1.29944	0.000372986	0.0248873	0	0	0	0	AT1G65483	unknown protein | chr1:24342483-24343731 FORWARD
AT5G05440	35.1	not assigned.no ontology	1555.92	615.532	-1.43564	1.24824e-06	0.00102028	ARATH|TAIR=locus=2153549|UniProtKB=Q9FLB1	Abscisic acid receptor PYL5;PYL5;ortholog	ABSCISIC ACID RECEPTOR PYL5 (PTHR31213:SF183)	0	PYL5	unknown protein | chr5:1609250-1610446 FORWARD
AT4G36850	35.1	not assigned.no ontology	2940.92	957.224	-1.71305	1.79757e-05	0.00430037	0	0	0	0	AT4G36850	INVOLVED IN: biological_process unknown; LOCATED IN: membrane; CONTAINS InterPro DOMAIN/s: Cystinosin/ERS1p repeat (InterPro:IPR006603); BEST Arabidopsis thaliana protein match is: PQ-loop repeat family protein / transmembrane family protein (TAIR:AT2G41050.1); Has 599 Blast hits to 441 proteins in 106 species: Archae - 0; Bacteria - 0; Metazoa - 197; Fungi - 311; Plants - 38; Viruses - 0; Other …
AT4G37220	35.1	not assigned.no ontology	34.4728	9.50283	-1.93703	0.000591522	0.0308614	ARATH|TAIR=locus=2115010|UniProtKB=O23164	Cold-regulated 413 plasma membrane protein 4;TAIR:locus:2115010;ortholog	COLD-REGULATED 413 PLASMA MEMBRANE PROTEIN 4 (PTHR33596:SF13)	0	AT4G37220	stress-responsive protein, putative | chr4:17515080-17516162 FORWARD
AT5G48430	35.1	not assigned.no ontology	56.4509	10.1475	-2.53853	0.000479497	0.0277382	0	0	0	0	AT5G48430	aspartic-type endopeptidase | chr5:19627712-19629163 REVERSE
AT4G36700	35.1	not assigned.no ontology	56.3437	5.75434	-3.36563	0.000165883	0.0157968	ARATH|TAIR=locus=2115390|UniProtKB=F4JQG6	Vicilin-like seed storage protein At4g36700;TAIR:locus:2115390;ortholog	CUPIN TYPE-1 DOMAIN-CONTAINING PROTEIN (PTHR31189:SF33)	0	AT4G36700	cupin family protein | chr4:17298200-17300367 REVERSE
AT5G11070	35.2	not assigned.unknown	2957.54	1568.65	-1.00587	2.59588e-06	0.00160952	0	0	0	0	AT5G11070	unknown protein | chr5:3516217-3516995 REVERSE
AT2G04795	35.2	not assigned.unknown	1140.02	599.055	-1.01132	9.35053e-05	0.0104221	0	0	0	0	AT2G04795	unknown protein | chr2:1682953-1683475 FORWARD
AT5G20790	35.2	not assigned.unknown	209.889	108.937	-1.03786	0.000912161	0.0394138	0	0	0	0	AT5G20790	unknown protein | chr5:7039911-7040654 REVERSE
AT4G12690	35.2	not assigned.unknown	612.294	314.799	-1.04185	0.000579741	0.030432	ARATH|TAIR=locus=2135758|UniProtKB=Q9SU17	At4g12690;TAIR:locus:2135758;ortholog	DUF868 FAMILY PROTEIN (DUF868) (PTHR31972:SF2)	0	AT4G12690	unknown protein | chr4:7480807-7481870 FORWARD
AT1G52342	35.2	not assigned.unknown	1185.11	608.209	-1.04804	1.55018e-05	0.00400131	0	0	0	0	AT1G52342	unknown protein | chr1:19492255-19492769 REVERSE
AT2G15890	35.2	not assigned.unknown	565.05	272.098	-1.14948	9.95851e-06	0.00320256	ARATH|TAIR=locus=2044556|UniProtKB=Q9XIM0	CCG-binding protein 1;MEE14;ortholog	CCG-BINDING PROTEIN 1 (PTHR36345:SF1)	0	MEE14	Symbols: MEE14 | MEE14 (maternal effect embryo arrest 14) | chr2:6920369-6922025 REVERSE
AT2G29670	35.2	not assigned.unknown	6905.58	3275.22	-1.17163	3.3543e-06	0.00193533	0	0	0	0	AT2G29670	binding | chr2:12681958-12685087 REVERSE
AT3G17580	35.2	not assigned.unknown	103.812	48.6003	-1.17851	0.00045988	0.0271864	0	0	0	0	AT3G17580	unknown protein | chr3:6015276-6015518 FORWARD
AT3G06070	35.2	not assigned.unknown	4054.34	1892.14	-1.19063	2.32679e-06	0.00152149	ARATH|TAIR=locus=2080384|UniProtKB=Q8LED7	At3g06070;TAIR:locus:2080384;ortholog	BNAC03G34540D PROTEIN (PTHR34956:SF4)	0	AT3G06070	unknown protein | chr3:1831057-1831923 REVERSE
AT5G41761	35.2	not assigned.unknown	944.832	432.405	-1.21295	1.42517e-05	0.00375963	0	0	0	0	AT5G41761	unknown protein | chr5:16711437-16712031 FORWARD
AT1G27020	35.2	not assigned.unknown	2783.44	1196.08	-1.3097	2.52497e-05	0.00500327	0	0	0	0	AT1G27020	unknown protein | chr1:9378559-9380692 FORWARD
AT4G28085	35.2	not assigned.unknown	108.12	44.3535	-1.38045	0.000159294	0.0153934	0	0	0	0	AT4G28085	unknown protein | chr4:13960032-13960483 FORWARD
AT2G30766	35.2	not assigned.unknown	608.292	239.646	-1.42824	1.1728e-05	0.00345956	0	0	0	0	IMA3	unknown protein | chr2:13108007-13108470 FORWARD
AT3G09162	35.2	not assigned.unknown	74.6303	27.8179	-1.49894	0.000493797	0.0281102	0	0	0	0	AT3G09162	unknown protein | chr3:2807667-2808268 REVERSE
AT2G41990	35.2	not assigned.unknown	269.735	98.0761	-1.54999	0.000507768	0.0285412	0	0	0	0	AT2G41990	unknown protein | chr2:17527257-17528937 FORWARD
AT5G05250	35.2	not assigned.unknown	1127.34	405.001	-1.56656	9.33976e-06	0.00316386	0	0	0	0	IRP6	unknown protein | chr5:1557037-1557998 REVERSE
AT5G14110	35.2	not assigned.unknown	66.178	20.7804	-1.75939	0.000454285	0.0271864	0	0	0	0	AT5G14110	unknown protein | chr5:4553964-4554176 REVERSE
AT5G51390	35.2	not assigned.unknown	63.6804	17.2962	-1.95786	0.000403195	0.0255689	0	0	0	0	AT5G51390	unknown protein | chr5:20877967-20878464 REVERSE
AT5G64190	35.2	not assigned.unknown	51.4397	12.7586	-2.08809	0.00101192	0.0409296	ARATH|Gene_OrderedLocusName=At5g64190|UniProtKB=A0A1P8BBZ0	Neuronal PAS domain protein;MSJ1.3;ortholog	NEURONAL PAS DOMAIN PROTEIN (PTHR31439:SF5)	0	AT5G64190	unknown protein | chr5:25679432-25681265 FORWARD
AT1G47395	35.2	not assigned.unknown	553.881	75.269	-2.95328	7.10672e-06	0.00268767	0	0	0	0	IMA2/IRP2	unknown protein | chr1:17383034-17383408 FORWARD
AT1G47400	35.2	not assigned.unknown	524.592	60.0709	-3.19731	1.18444e-05	0.00345956	0	0	0	0	IMA1/IRP1	unknown protein | chr1:17385717-17386186 FORWARD
AT2G14247	35.2	not assigned.unknown	869.831	70.9127	-3.69816	5.88091e-09	2.59845e-05	0	0	0	0	IRP3	Expressed protein | chr2:6034348-6034835 FORWARD
AT1G12030	35.2	not assigned.unknown	80.7421	5.61714	-3.87823	1.6262e-05	0.00414301	ARATH|TAIR=locus=2008870|UniProtKB=O65376	At1g12030;TAIR:locus:2008870;ortholog	DUF506 FAMILY PROTEIN (DUF506) (PTHR31579:SF42)	0	AT1G12030	unknown protein | chr1:4064667-4066341 REVERSE
