# Supplementary material for: Impact of the SnRK1 protein kinase on sucrose homeostasis and the transcriptome during the diel cycle
Source: Plant Physiol. 2021 Jul 28;187(3):1357–73. doi: 10.1093/plphys/kiab350 (PMC8566312; doi:10.1093/plphys/kiab350)
Supplement: kiab350_Supplementary_Data [file kiab350_supplementary_data.zip › PP2021RA00751R1_Table_S3.xlsx]

## Sheet: Legend
Supplemental Table S3. Analysis of time point-specific DEGs in SnRK1 mutants. A, Genes differentially expressed in the SnRK1α1-OE line both at the end of the day (ED) and end of the night (EN). B, Genes differentially expressed in the sesquiα2 line both at ED and EN.

## Sheet: Table S3A
TABLE S3A. GENES DIFFERENTIALLY EXPRESSED IN THE SNRK1α1-OE MUTANT BOTH AT THE ED AND EN					End of Day			End of night
GeneID_TAIR	MapMan main category	MapMan bin	MapMan bin description	Description	logFC (SnRK1α1OE/Col-0)	TMM Average (Col-0)	TMM Average (SnRK1α1OE)	logFC (SnRK1α1OE/Col-0)	TMM Average (Col-0)	TMM Average (SnRK1α1OE)
UPREGULATED
AT3G05955	AT3G05955				7.60522	0.637143	142.053	6.27538	1.31725	113.843
AT3G01090	AT3G01090	29.4.1	protein.postranslational modification.kinase	Symbols: AKIN10, KIN10 | AKIN10 (Arabidopsis SNF1 kinase homolog 10); protein binding / protein kinase | chr3:31181-34487 REVERSE	4.24085	1710.68	30825.4	3.87951	1944.76	29213.3
AT5G38005	AT5G38005	35.2	not assigned.unknown	other RNA | chr5:15155067-15156088 FORWARD	3.34838	12.809	125.322	2.42804	47.4949	260.655
AT3G30720	QQS	2.1.2	major CHO metabolism.synthesis.starch	Symbols: QQS | QQS (QUA-QUINE STARCH) | chr3:12349047-12349832 FORWARD	2.75602	102.305	661.915	2.40477	125.675	678.546
AT4G04223	AT4G04223	35.2	not assigned.unknown	other RNA | chr4:2036511-2037800 FORWARD	2.37685	192.654	955.66	1.95094	342.272	1350.93
AT5G56370	AT5G56370	29.5.11.4.3.2	protein.degradation.ubiquitin.E3.SCF.FBOX	F-box family protein | chr5:22835982-22837941 REVERSE	2.00709	91.8117	353.216	2.28261	65.5246	325.033
DOWNREGULATED
AT4G17360	PURU2	1.2	PS.photorespiration	formyltetrahydrofolate deformylase/ hydroxymethyl-, formyl- and related transferase/ methyltransferase | chr4:9703547-9705468 REVERSE	-1.42282	626.753	222.21	-1.82557	465.24	133.076
AT3G55920	CYP21-2	31.3.1	cell.cycle.peptidylprolyl isomerase	peptidyl-prolyl cis-trans isomerase, putative / cyclophilin, putative / rotamase, putative | chr3:20743443-20745083 REVERSE	-3.43603	584.759	51.4057	-4.03824	573.044	35.6233
AT1G75945	AT1G75945				-10.9892	261.531	1.32679e-17	-6.24154	221.694	2.88045

## Sheet: Table S3B
TABLE S3B. GENES DIFFERENTIALLY EXPRESSED IN THE SNRK1 SESQUI MUTANT BOTH AT THE ED AND EN					End of Day			End of night
GeneID_TAIR	MapMan main category	MapMan bin	MapMan bin description	Description	logFC (sesquiα2/Col-0)	TMM Average (Col-0)	TMM Average (sesqui)	logFC (sesquiα2/Col-0)	TMM Average (Col-0)	TMM Average (sesqui)
UPREGULATED
AT3G01345	AT3G01345	35.2	not assigned.unknown	Expressed protein | chr3:129138-130749 FORWARD	10.2978	10.2846	13222.5	9.96589	8.89207	9681.92
AT2G11405	AT2G11405	35.2	not assigned.unknown	unknown protein | chr2:4543175-4543522 FORWARD	9.40449	1.43615e-17	81.4402	9.12394	1.28787e-17	71.5927
AT1G64795	AT1G64795				9.40449	0.651871	46.0769	9.04548	0.335474	255.043
AT4G25100	FSD1	21.6	redox.dismutases and catalases	Symbols: FSD1 | FSD1 (FE SUPEROXIDE DISMUTASE 1); copper ion binding / superoxide dismutase | chr4:12884300-12886695 REVERSE	5.52569	232.548	10747.3	6.01779	131.458	9104.62
AT3G08860	PYD4	13.2.4.1	amino acid metabolism.degradation.branched chain group.shared	alanine--glyoxylate aminotransferase, putative / beta-alanine-pyruvate aminotransferase, putative / AGT, putative | chr3:2696559-2699158 REVERSE	2.68793	53.411	344.936	3.20657	10.8916	108.501
AT1G78990	AT1G78990	35.1	not assigned.no ontology	transferase family protein | chr1:29713531-29714969 REVERSE	1.85715	72.1898	263.518	2.02964	18.1049	79.7234
AT5G24380	YSL2	34.12	transport.metal	Symbols: YSL2, ATYSL2 | YSL2 (YELLOW STRIPE LIKE 2); oligopeptide transporter | chr5:8323895-8326705 FORWARD	1.5454	64.1942	188.445	2.07465	48.2165	216.252
AT3G55646	AT3G55646	35.2	not assigned.unknown	unknown protein | chr3:20644896-20646655 FORWARD	1.43971	326.709	891.382	1.12702	726.999	1689.02
AT2G33380	PXG3	30.3	signalling.calcium	Symbols: RD20 | RD20 (RESPONSIVE TO DESSICATION 20); calcium ion binding | chr2:14144831-14146471 REVERSE	1.0483	369.874	768.127	1.45573	384.564	1123.17
DOWNREGULATED
AT5G05250	IRP6	35.2	not assigned.unknown	unknown protein | chr5:1557037-1557998 REVERSE	-1.22446	3214.85	1384.61	-1.56656	1127.34	405.001
AT2G30766	IMA3	35.2	not assigned.unknown	unknown protein | chr2:13108007-13108470 FORWARD	-1.22952	1578.4	678.847	-1.42824	608.292	239.646
AT5G53450	PAP14/ORG1	29.4	protein.postranslational modification	Symbols: ORG1 | ORG1 (OBP3-responsive gene 1); ATP binding / kinase/ protein kinase | chr5:21688773-21692429 FORWARD	-1.57107	15511.5	5259.35	-1.11001	3235.11	1600.28
AT1G23020	FRO3	15.1	metal handling.acquisition	Symbols: ATFRO3, FRO3 | FRO3; ferric-chelate reductase | chr1:8150086-8153357 REVERSE	-1.91681	3572.5	952.369	-1.5294	1959.08	727.354
AT1G47395	IMA2/IRP2	35.2	not assigned.unknown	unknown protein | chr1:17383034-17383408 FORWARD	-2.07064	1166.92	281.229	-2.95328	553.881	75.269
AT1G47400	IMA1/IRP1	35.2	not assigned.unknown	unknown protein | chr1:17385717-17386186 FORWARD	-2.11873	1378.09	321.655	-3.19731	524.592	60.0709
AT2G14247	IRP3	35.2	not assigned.unknown	Expressed protein | chr2:6034348-6034835 FORWARD	-2.91121	1317.81	176.837	-3.69816	869.831	70.9127
AT3G56970	BHLH38/ORG2	27.3.6	RNA.regulation of transcription.bHLH,Basic Helix-Loop-Helix family	Symbols: BHLH038, ORG2 | BHLH038; DNA binding / transcription factor | chr3:21084110-21085150 REVERSE	-3.04002	459.705	56.006	-3.82894	455.568	33.9904
AT1G07373	IMA6				-3.10919	476.92	55.8222	-3.38647	110.744	11.0506
AT5G04150	BHLH101	27.3.6	RNA.regulation of transcription.bHLH,Basic Helix-Loop-Helix family	Symbols: BHLH101 | BHLH101; DNA binding / transcription factor | chr5:1138559-1139476 REVERSE	-3.24202	110.706	11.7542	-3.52486	104.067	9.48573
AT2G41240	BHLH100	27.3.6	RNA.regulation of transcription.bHLH,Basic Helix-Loop-Helix family	Symbols: BHLH100 | BHLH100 (BASIC HELIX-LOOP-HELIX PROTEIN 100); DNA binding / transcription factor | chr2:17198331-17199320 REVERSE	-3.25217	1608.48	170.05	-3.7604	966.113	75.5914
AT1G07367	IMA4				-3.31768	478.44	48.6325	-3.3824	63.2733	6.21269
AT1G13609	IRP4	20.1.7.12	stress.biotic.PR-proteins.plant defensins	Encodes a defensin-like (DEFL) family protein. | chr1:4662721-4663192 FORWARD	-3.3762	3588.96	349.876	-3.69795	2222.44	180.488
AT3G56980	BHLH39/ORG3	27.3.6	RNA.regulation of transcription.bHLH,Basic Helix-Loop-Helix family	Symbols: BHLH039, ORG3 | BHLH039; DNA binding / transcription factor | chr3:21086546-21087494 REVERSE	-3.57971	472.545	39.8368	-3.70972	483.136	39.4691
AT1G12030	AT1G12030	35.2	not assigned.unknown	unknown protein | chr1:4064667-4066341 REVERSE	-4.78331	253.643	9.15281	-3.87823	80.7421	5.61714
