# Supplementary material for: Impact of the SnRK1 protein kinase on sucrose homeostasis and the transcriptome during the diel cycle
Source: Plant Physiol. 2021 Jul 28;187(3):1357–73. doi: 10.1093/plphys/kiab350 (PMC8566312; doi:10.1093/plphys/kiab350)
Supplement: kiab350_Supplementary_Data [file kiab350_supplementary_data.zip › PP2021RA00751R1_Table_S4.xlsx]

## Sheet: Legend
Supplemental Table S4. GO enrichment analysis of DEGs in the sesquiα2 mutant. A, Enriched GO terms associated with genes differentially expressed in the sesquiα2 mutant both at end of day (ED) and end of night (EN). B, Enriched GO terms associated with genes differentially expressed in the sesquiα2 mutant only at EN. C, Enriched GO terms associated with genes differentially expressed in the sesqu…

## Sheet: Table S4a_common sesqui EN-ED
TABLE S4A. GO enrichment analysis of genes commonly affected in the sesquiα2 mutant at ED and EN
SIGNIFICANT GO TERMS: 16
GO term	Ontology	Description	Number in input list	Number in BG/Ref	p-value	FDR
GO:0055072	P	iron ion homeostasis	5	49	4.1e-10	7e-08
GO:0055076	P	transition metal ion homeostasis	5	92	8.2e-09	7e-07
GO:0055065	P	metal ion homeostasis	5	149	8.4e-08	4.8e-06
GO:0031669	P	cellular response to nutrient levels	5	170	1.6e-07	6.8e-06
GO:0055080	P	cation homeostasis	5	194	3e-07	8.5e-06
GO:0031667	P	response to nutrient levels	5	190	2.7e-07	8.5e-06
GO:0071496	P	cellular response to external stimulus	5	208	4.2e-07	9e-06
GO:0031668	P	cellular response to extracellular stimulus	5	204	3.8e-07	9e-06
GO:0098771	P	inorganic ion homeostasis	5	215	4.9e-07	9.3e-06
GO:0009991	P	response to extracellular stimulus	5	225	6.1e-07	1e-05
GO:0050801	P	ion homeostasis	5	229	6.7e-07	1e-05
GO:0048878	P	chemical homeostasis	5	352	5.3e-06	7.5e-05
GO:0042592	P	homeostatic process	5	542	4.1e-05	0.00054
GO:0009605	P	response to external stimulus	7	1582	9.9e-05	0.0012
GO:0065008	P	regulation of biological quality	6	1255	0.00023	0.0026
GO:0033554	P	cellular response to stress	5	858	0.00035	0.0037

## Sheet: Table S4b_specific sesqui EN
TABLE S4B. GO enrichment analysis of genes affected in the sesquiα2 mutant specifically at EN
SIGNIFICANT GO TERMS: 38
GO term	Ontology	Description	Number in input list	Number in BG/Ref	p-value	FDR
GO:0009719	P	response to endogenous stimulus	42	1732	3.5e-12	2.3e-09
GO:0009725	P	response to hormone	41	1631	2.2e-12	2.3e-09
GO:1901700	P	response to oxygen-containing compound	39	1557	9.4e-12	4e-09
GO:0042221	P	response to chemical	54	2853	2e-11	6.6e-09
GO:0001101	P	response to acid chemical	33	1181	3e-11	7.1e-09
GO:0010033	P	response to organic substance	44	2023	3.3e-11	7.1e-09
GO:0071495	P	cellular response to endogenous stimulus	24	890	3.7e-08	6.8e-06
GO:0009414	P	response to water deprivation	15	347	5.3e-08	8.4e-06
GO:0009415	P	response to water	15	355	7e-08	1e-05
GO:0071310	P	cellular response to organic substance	25	1023	1.2e-07	1.4e-05
GO:0032870	P	cellular response to hormone stimulus	23	879	1.2e-07	1.4e-05
GO:0070887	P	cellular response to chemical stimulus	26	1176	4.3e-07	4.6e-05
GO:0009755	P	hormone-mediated signaling pathway	21	821	6.4e-07	6.4e-05
GO:0010035	P	response to inorganic substance	22	926	1.1e-06	9.1e-05
GO:0009628	P	response to abiotic stimulus	35	2022	1.1e-06	9.1e-05
GO:0033993	P	response to lipid	20	772	1e-06	9.1e-05
GO:0009737	P	response to abscisic acid	17	578	1.3e-06	9.8e-05
GO:0097305	P	response to alcohol	17	583	1.5e-06	0.0001
GO:0050896	P	response to stimulus	73	6250	3.9e-06	0.00026
GO:0006970	P	response to osmotic stress	17	636	4.5e-06	0.00029
GO:0009753	P	response to jasmonic acid	10	225	7.4e-06	0.00045
GO:0006950	P	response to stress	47	3506	1.4e-05	0.00079
GO:0071229	P	cellular response to acid chemical	14	485	1.4e-05	0.00079
GO:0009723	P	response to ethylene	11	307	1.8e-05	0.00093
GO:1901701	P	cellular response to oxygen-containing compound	16	635	1.8e-05	0.00093
GO:0071369	P	cellular response to ethylene stimulus	9	206	2.4e-05	0.0012
GO:0000160	P	phosphorelay signal transduction system	9	225	4.7e-05	0.0022
GO:0009873	P	ethylene-activated signaling pathway	8	185	7.4e-05	0.0034
GO:0009651	P	response to salt stress	14	574	8.3e-05	0.0037
GO:0006979	P	response to oxidative stress	12	453	0.00013	0.0055
GO:0009611	P	response to wounding	8	217	0.00021	0.0088
GO:0010029	P	regulation of seed germination	5	76	0.00028	0.011
GO:1900140	P	regulation of seedling development	5	79	0.00033	0.013
GO:0044699	P	single-organism process	90	9448	0.0006	0.022
GO:0007154	P	cell communication	30	2223	0.00059	0.022
GO:0044711	P	single-organism biosynthetic process	25	1735	0.00071	0.025
GO:1901698	P	response to nitrogen compound	8	264	0.00074	0.026
GO:0009845	P	seed germination	6	161	0.0012	0.042

## Sheet: Table S4c_specific sesqui ED
TABLE S4C. GO enrichment analysis of genes affected in the sesquiα2 mutant specifically at ED
SIGNIFICANT GO TERMS: 5
GO term	Ontology	Description	Number in input list	Number in BG/Ref	p-value	FDR
GO:0048878	P	chemical homeostasis	5	352	1.2e-06	4.9e-05
GO:0042592	P	homeostatic process	5	542	9.6e-06	0.0002
GO:0065008	P	regulation of biological quality	6	1255	4.1e-05	0.00057
GO:0051704	P	multi-organism process	5	1631	0.0016	0.017
GO:0044444	C	cytoplasmic part	13	10923	0.00061	0.041
