# Supplementary material for: Impact of the SnRK1 protein kinase on sucrose homeostasis and the transcriptome during the diel cycle
Source: Plant Physiol. 2021 Jul 28;187(3):1357–73. doi: 10.1093/plphys/kiab350 (PMC8566312; doi:10.1093/plphys/kiab350)
Supplement: kiab350_Supplementary_Data [file kiab350_supplementary_data.zip › PP2021RA00751R1_Table_S5.xlsx]

## Sheet: Legend
Supplemental Table S5. Plant lines, antibodies and primers. List of all plant lines, antibodies and primers used in this study.

## Sheet: Primers
RT-qPCR primers	Name	Sequence
PYL5	PYL5_qPCR_F	GGTCACCGGTGCAACTCC
	PYL5_qPCR_R	CGCGTGGATCATCTGCACC
BGAL4	BGAL4_qPCR_F	CAAGAAGATGCTCCTGGTCC
	BGAL4_qPCR_R	AGCTCCAAGCGATGTAACGG
DIN10	DIN10_qPCR_F	GATTCTTCGTGCTCGACTCC
	DIN10_qPCR_R	TTAGCAAGCTGACACCATCAC
TPS8	TPS8_qPCR_F	CCACAAGGTGTAAGCAAAGG
	TPS8_qPCR_R	CGCGTTCTACCATTTCTCG
RZPF34	RZPF34_qPCR_F	TGCCCTGTATGCTCCAAATC
	RZPF34_qPCR_R	GGGTATGCAGCAACCTCTTC
OTSA (E. coli)	OTSA_qPCR_F	ACTGCGTGACGGGATGAA
	OTSA_qPCR_R	GCAAATTGCGAAAGAACAAGAAC
TPS1	TPS1-qRT-F	TCGTACTCGCACCAATGCTA
	TPS1-qRT-R	TTACATGAACTCACTTGACACT
TPPG	TPPG_q_F	TGGATCATCCTTCCCTTCAG
	TPPG_q_R	CCTTGACAAGCCTTTTACGC
TPPH	TPPH_q_F	TTGTACCGACGTTTTCCCTC
	TPPH_q_R	AGACGCGCTAGTCTCCTTTG
TPPJ	TPPJ_q_F	CCGACTGCTCCTGGTTACAT
	TPPJ_q_R	TGATGGATGTCGTTTGATCC
CYP21	CYP21_qPCR-F	AGTAGTGCGCAAGATCGAAG
	CYP21_qPCR-R	GAAGACGATATTACAAAGAAACTTCTCC
AT3G01345	AT3G01345_qPCR-F	CCTCCTCAACGGAGCACTTC
	AT3G01345_qPCR-R	TTGAGGCCTTGGCAGATTCG
eIF4A	EIF4A_qPCR_F	TCATAGATCTGGTCCTTAAACC
	EIF4B_qPCR_R	GGCAGTCTCTTCGTGCTGAC
UBC21	UBC21_qPCR_F	CTGCGACTCAGGGAATCTTCTAA
	UBC21_qPCR_R	TTGTGCCATTGAATTGAACCC
UBQ10	UBQ10_qPCR_F	GGCCTTGTATAATCCCTGATGAATAAG
	UBQ10_qPCR_R	AAAGAGATAACAGGAACGGAAACATAGT
MAF5	MAF5_qPCR_F	TTTTTTGCCCCCTTCGAATC
	MAF5_qPCR_R	ATCTTCCGCCACCACATTGTAC

## Sheet: Antibodies
Antibody - short name	Antibody - full description	Source	Reference	Dilution	Dilution buffer
Anti-TPS1	Anti-TPS1 (N-terminal)	Custom Made	Yadav et al., 2014 J. Exp. Bot	1:3 000	1% milk in TBS
Anti-Rabbit	Peroxidase Affinipure goat anti-rabbit IgG (H+L)	Jackson Immuno Research	111035144	1:20 000	1% milk in TBS

## Sheet: Plant Lines
PLANT LINE	LINE ID	REFERENCE
SnRK1α1-OE		Jossier et al., 2009 Plant J
sesquiα2	GABI_579E09 (-/-) x WiscDsLox384F5 (+/-)	Belda-Palazon et al., 2020 Nature Plants
AlcR		Martins et al., 2013 Plant Phys
iOTSA		Martins et al., 2013 Plant Phys
